# Supplementary material for: Integrated multiomic approach for identification of novel immunotherapeutic targets in AML
Source: Biomark Res. 2022 Jun 10;10:43. doi: 10.1186/s40364-022-00390-4 (PMC9185890; doi:10.1186/s40364-022-00390-4)
Supplement: Supplementary file 2 — Additional file 2: Table S2. Shortlist of 76 putative targets. [file 40364_2022_390_MOESM2_ESM.xlsx]

## Sheet: Supplementary_Table_S2
Supplementary Table S2.
Protein Entry	CD Number	Gene
O00241	CD172b	SIRPB1;
O15031		PLXNB2; KIAA0315;
O60449	CD205	LY75; CD205, CLEC13B;
O75144	CD275	ICOSLG; B7H2, B7RP1, ICOSL, KIAA0653;
O95297		MPZL1; PZR; UNQ849/PRO1787;
P01730	CD4	CD4;
P05164		MPO;
P05362	CD54	ICAM1;
P06213	CD220	INSR;
P06756	CD51	ITGAV; MSK8, VNRA;
P07204	CD141	THBD; THRM;
P08069	CD221	IGF1R;
P08195	CD98	SLC3A2; MDU1;
P11049	CD37	CD37; TSPAN26;
P11717	CD222	IGF2R; MPRI;
P12314	CD64	FCGR1A; FCG1, FCGR1, IGFR1;
P12821	CD143	ACE; DCP, DCP1;
P13591	CD56	NCAM1; NCAM;
P13598	CD102	ICAM2;
P13612	CD49d	ITGA4; CD49D;
P15151	CD155	PVR; PVS;
P15509	CD116	CSF2RA; CSF2R, CSF2RY;
P17181		IFNAR1; IFNAR;
P17301	CD49b	ITGA2; CD49B;
P19256	CD58	CD58; LFA3;
P19440	CD224	GGT1; GGT;
P20138	CD33	CD33; SIGLEC3;
P20701	CD11a	ITGAL; CD11A;
P20702	CD11c	ITGAX; CD11C;
P21589	CD73	NT5E; NT5, NTE;
P25942	CD40	CD40; TNFRSF5;
P26010		ITGB7;
P26951	CD123	IL3RA; IL3R;
P28907	CD38	CD38;
P32970	CD70	CD70; CD27L, CD27LG, TNFSF7;
P43007		SLC1A4; ASCT1, SATT;
P48551		IFNAR2; IFNABR, IFNARB;
P49961	CD39	ENTPD1; CD39;
P55011		SLC12A2; NKCC1;
Q03405	CD87	PLAUR; MO3, UPAR;
Q07954	CD91	LRP1; A2MR, APR;
Q08334	CDw210b	IL10RB; CRFB4, D21S58, D21S66;
Q12913	CD148	PTPRJ; DEP1;
Q14118		DAG1;
Q14242	CD162	SELPLG;
Q15223	CD111	NECTIN1 {ECO:0000312|HGNC:HGNC:9706}; HVEC, PRR1, PVRL1;
Q5QGZ9		CLEC12A; CLL1, DCAL2, MICL;
Q5ZPR3	CD276	CD276; B7H3; PSEC0249, UNQ309/PRO352;
Q6GTX8	CD305	LAIR1; CD305;
Q6P4Q7		CNNM4; ACDP4, KIAA1592;
Q6UWL2		SUSD1; UNQ2438/PRO4999;
Q7Z3C6		ATG9A; APG9L1;
Q7Z6M3		MILR1; C17orf60, MCA32;
Q8N149	CD85h	LILRA2; ILT1, LIR7;
Q8N6C8	CD85e	LILRA3; ILT6, LIR4;
Q8NBI5		SLC43A3; PSEC0252;
Q92508		PIEZO1; FAM38A, KIAA0233;
Q92542		NCSTN; KIAA0253; UNQ1874/PRO4317;
Q92637		FCGR1B; IGFRB;
Q92854	CD100	SEMA4D; C9orf164, CD100, SEMAJ;
Q96F46	CD217	IL17RA; IL17R;
Q99572		P2RX7;
Q99808		SLC29A1; ENT1;
Q9BX51		GGTLC1; GGTLA4;
Q9BZW8	CD244	CD244; 2B4;
Q9H0X4		FAM234A {ECO:0000312|HGNC:HGNC:14163}; C16orf9, ITFG3;
Q9H3S1		SEMA4A; SEMAB, SEMB; UNQ783/PRO1317;
Q9H813		TMEM206; C1orf75;
Q9P1W8	CD172g	SIRPG; SIRPB2;
Q9P2B2	CD315	PTGFRN; CD9P1, EWIF, FPRP, KIAA1436;
Q9UBG0	CD280	MRC2; CLEC13E, ENDO180, KIAA0709, UPARAP;
Q9UHX3	CD312	ADGRE2 {ECO:0000312|HGNC:HGNC:3337}; EMR2;
Q9UIQ6		LNPEP; OTASE;
Q9Y271		CYSLTR1; CYSLT1;
Q9Y4D7		PLXND1; KIAA0620;
Q9Y4L1		HYOU1; GRP170, ORP150;
