# Supplementary material for: Integrated multiomic approach for identification of novel immunotherapeutic targets in AML
Source: Biomark Res. 2022 Jun 10;10:43. doi: 10.1186/s40364-022-00390-4 (PMC9185890; doi:10.1186/s40364-022-00390-4)
Supplement: Supplementary file 3 — Additional file 3: Table S3. AML Surfaceome and gene expression values from healthy tissues. [file 40364_2022_390_MOESM3_ESM.xlsx]

## Sheet: Sheet1
Supplementary Table S3.
				AML Surfaceome																					Gene Expression (log2 expression, BloodSpot)																	mRNA (RPKM of Normal Tissues, GTEx Data Base)
UniProt	Gene.Symbol	CD.Number	Median_No_Peptides	PDX1_rep1	PDX1_rep2	PDX2	PP1	PP3	PP4	PP5	PP6	OCI-AML3_Cys-CSC_rep1	OCI-AML3_Cys-CSC_rep2	OCI-AML3_Cys-CSC_rep3	OCI-AML3_Lys-CSC_rep1	OCI-AML3_Lys-CSC_rep2	OCI-AML3_Lys-CSC_rep3	OCI-AML3_v1	OCI-AML3_v1.1	OCI-AML3_v2	OCI-AML3_v3	OCI-AML3_v4	OCI-AML3_v5	OCI-AML3_v6	Probeset.ID	HSC_BM	early.HPC_BM	CMP	GMP	MEP	PM_BM	MY_BM	PMN_BM	PMN_PB	CD14..monocytes	B.cells	CD4..T.cells	CD8..T.cells	NK.cells	mDC	pDC	Adipose...Subcutaneous	Adipose...Visceral..Omentum.	Adrenal.Gland	Artery...Aorta	Artery...Coronary	Artery...Tibial	Bladder	Brain...Amygdala
Q92854	SEMA4D	CD100	3	7.20227e+06	5.71744e+06	1.42422e+06	13586817	21451000	2.1466e+06	1.78301e+06	2.43301e+06							869587	737453	400270	1273450	958777	6394400	6322450	203528_at	7.55732	7.88566	7.00526	6.75836	7.3415	9.10164	9.89509	11.7988	12.2475	8.06046	6.90927	8.9574	9.39729	9.0097	6.23177	8.31072	0.892	1.891	3.131	1.193	1.353	0.7115	2.907	7.381
Q93033	CD101	CD101	2			294990		1106500	576895	561500									466500				4.28363e+06	5.37363e+06	207167_at	3.91268	3.79983	4.22818	4.33643	4.15695	4.6019	6.86261	4.85443	4.59622	6.67619	4.37653	4.67259	4.82868	4.15564	5.82984	4.24372	0.1433	0.2617	0.419	0.3082	0.1724	0.08504	0.3635	0.1852
P13598	ICAM2	CD102	3	4.20047e+07	5.08992e+07	5425565	34632840	32019567	816880	859110	981517							224790	198790	797510	2034260	1361030	1394200	1096935	204683_at	6.53249	6.43828	8.26192	8.06281	8.61324	8.53374	7.00092	6.94846	7.05273	7.90653	7.98168	8.43975	8.347	8.87932	7.22297	5.74504	22.9	26.38	2.45	3.937	8.381	3.793	5.587	3.478
P38570	ITGAE	CD103	1				9564700																		205055_at	8.67499	8.74082	9.99741	9.93174	9.8214	9.57244	8.5676	7.78984	7.60202	9.71671	10.2006	9.0009	9.06499	9.29549	9.20596	10.2422	3.43	3.244	3.262	2.096	2.651	1.814	3.168	2.463
P17813	ENG	CD105	1						260030																201809_s_at	6.85907	7.00012	7.09054	7.28082	8.70592	7.13753	6.50835	6.64378	6.88161	7.38089	5.97375	5.91245	5.84403	6.38974	6.64602	6.35753	112.7	120.5	48.01	163.7	138.5	46.93	43.16	7.276
P11279	LAMP1	CD107a	2	3923140	2022335	574493		4910970	839643	498898	748937	1516800	1556000	1230300	1119900	1156900	818510	587890	483365	461875	758340	735007	9.31433e+06	1.44388e+07	201553_s_at	12.1036	12.2159	10.6654	10.7808	10.7003	11.1518	11.5198	11.8578	11.542	11.5863	10.4392	10.8601	10.8338	11.6062	9.05676	11.6554	104.9	88.74	72.63	153.6	119.8	113.9	100.1	34.14
P13473	LAMP2	CD107b	1	1.04003e+07	8940990		2130260	20199000	466390	386210			222840					784950	1034300	559510	764440	316940	3.26485e+07	17180700	200821_at	9.32295	9.1717	9.05185	9.22279	8.5865	8.69014	9.22034	9.39154	8.71492	9.26649	7.03105	7.79702	7.63648	8.2738	8.17763	8.94958	19.36	19.68	25.23	17.05	17.4	14.7	16.91	22.85
O75326	SEMA7A	CD108	1.5				39683000	27468045																	230345_at	6.1159	6.02019	6.58605	6.46449	6.72953	5.65994	5.78011	5.97122	6.01851	6.28475	6.49635	6.23641	5.94263	6.3034	6.59747	6.84307	0.9676	0.9017	1.454	0.5945	1.264	0.4977	1.477	2.938
Q6YHK3	CD109	CD109	3	2524725	3.23673e+06	471813	223000		606463	610320	531850											214490		1013280	226545_at	10.6723	10.3895	8.80146	8.36318	7.5909	6.70853	4.51249	4.61184	4.95924	3.84858	3.42989	3.82341	3.86199	3.74238	5.09814	6.30715	6.584	4.153	0.5622	4.398	2.811	3.881	2.108	0.5909
Q15223	NECTIN1	CD111	2			805490	10482450	20736200	1013585	894500	680585							715503	699700	412305	677150	811397			225211_at	5.9946	5.96617	6.57774	6.56807	6.99577	6.4892	6.65611	6.61038	6.1766	6.2197	6.0805	5.75498	5.77369	5.63042	6.14236	6.72159	1.572	1.527	1.373	1.438	1.504	1.552	8.458	6.572
P15509	CSF2RA	CD116	1.5	3135100	3320700	458647			733470	728220	784800										544630	234020			210340_s_at	4.49047	4.67767	5.07741	6.03131	4.36229	5.3362	6.58622	7.20993	7.90777	8.25142	4.30725	5.46349	3.99228	4.08069	8.04666	8.70925	2.767	2.376	0.755	0.9418	1.146	0.4812	0.9343	0.8082
P15260	IFNGR1	CD119	1	269800	362230																			206290	202727_s_at	8.20645	7.8038	8.63909	9.23025	8.2851	7.10595	7.97334	9.47015	9.42828	11.3965	9.50845	9.53405	8.70283	10.2771	11.0442	10.0528	65.47	63.72	29.33	31.87	34.34	22.86	30.98	14.62
P20701	ITGAL	CD11a	2	5609826	4.57953e+06	4519400	4197000	6187250	5983255	14145000	12932000		364590	355120	801810	793665	772616	2125370	2235230	1520200	4895400	3349100	12669000	6183000	213475_s_at	6.3033	6.59981	6.68964	7.66201	5.2159	7.05022	7.83782	9.19097	9.45262	9.70617	7.34475	9.66754	10.0253	11.1376	9.31212	8.75921	1.463	2.253	0.6489	0.8616	1.268	0.2802	1.86	0.4317
P11215	ITGAM	CD11b	4	4.23556e+07	3.92048e+07	3.18004e+06	3198450	4838356	324170	277160	93110									736663	1.54778e+06	812120			205786_s_at	7.21764	7.65525	6.09367	5.50413	6.44293	9.37471	11.8723	11.4638	10.3201	10.9359	7.02987	7.68683	8.03498	11.3549	8.19423	5.41331	5.039	6.051	3.063	2.662	3.788	1.255	2.129	1.199
P20702	ITGAX	CD11c	3	50375980	51587000	4775920	3862967	5876400	203917	511550	334110				1035300		817440			633030	1.97041e+06	929122	615810	272600	210184_at	5.06029	4.99101	4.95722	5.6451	4.72854	5.90461	6.86193	9.48264	10.0056	9.33128	5.95012	7.36642	5.56593	8.90075	10.2391	5.43166	3.389	4.486	1.328	2.588	3.248	0.7865	1.715	2.991
Q13349	ITGAD	CD11d	1	7671900	6339000	2164400			208230											377140																						0.0803	0.06938	0.01168	0.03237	0.03478	0	0.07649	0.01022
P26951	IL3RA	CD123	1	3645700	3995200	897740		4803800	599290	421480	400080												1840400	1626600	206148_at	5.75517	5.40579	6.5533	6.73141	5.78631	5.29549	4.99954	5.21521	5.66708	6.18408	5.70568	6.56621	5.42382	5.46912	5.94667	10.7272	15.83	15.67	1.632	3.533	6.942	3.719	6.112	2.092
P08887	IL6R	CD126	1	1651700	1107725	433870			291115													261660			205945_at	6.41723	6.10595	7.11305	8.20849	4.61447	8.79696	9.87399	10.4755	11.0248	9.05425	3.51829	8.62661	7.59328	3.03474	8.69175	7.96451	6.372	6.224	3.466	2.005	4.775	5.839	4.832	1.421
P15144	ANPEP	CD13	4	4.14927e+07	3.2324e+07	3.92298e+06	2399700	14005525	2971700	4.39846e+06	1210560		494435		239500			3142400	2.36309e+06	1621642	3836440	3.63622e+06	10874000	10098200	202888_s_at	5.81654	5.73682	6.0319	6.00211	4.28471	7.78557	9.33284	11.3493	11.095	9.02169	4.0023	5.79565	3.5947	3.56743	8.39144	3.95505	32.85	11.73	4.142	3.773	8.058	4.699	7.399	0.5427
P31785	IL2RG	CD132	1	744110	324120																				204116_at	6.25681	6.4124	7.84532	8.64849	8.41249	9.77201	10.3295	10.9187	10.7445	6.56764	7.684	7.88051	8.3295	8.90749	7.25849	7.47956	3.769	5.601	0.8719	1.548	2.239	0.5938	2.052	0.5856
O43490	PROM1	CD133	1					2170900																	204304_s_at	10.3269	10.3956	9.79002	9.03045	6.61205	8.56611	5.83136	5.28452	5.21528	2.11601	2.3475	2.46012	2.90256	2.35081	2.78388	2.0755	0.0149	0.01617	0.009829	1.348	0.07264	0.7263	1.579	1.168
P43489	TNFRSF4	CD134	1				1390100	2608400																	214228_x_at	4.60757	4.61399	4.66122	4.6977	4.57773	4.83703	5.01589	5.22484	5.32973	4.87264	4.59375	5.89332	5.07154	6.53663	5.02177	4.70694	3.301	5.841	0.2757	0.7796	1.007	0.4873	1.079	0.2918
P36888	FLT3	CD135	1	903050	844915	1339900			2217200	2234300	2348900							689920	583070	658650	1003300	1453400			206674_at	9.91418	9.88916	8.90667	9.54676	5.56911	9.22197	7.71481	7.79297	7.22886	5.85379	3.67049	5.06633	3.98603	3.53789	9.89295	9.45161	0.2187	0.1804	0.09517	0.09736	0.1997	0.1062	0.3313	0.07476
P08571	CD14	CD14	1			298710																			201743_at	3.97766	4.80566	4.68224	5.51283	4.59774	6.11317	6.93674	9.34238	10.5786	13.1051	4.33229	8.62527	4.11677	4.29128	5.7564	4.43529	35.96	47.44	83.53	35.96	36.1	10.69	16.89	4.744
P07204	THBD	CD141	1	1725700	1235200	1498700			4454700	4459400	1330530							2669500	2165800	1147600	1372600	2330400	24279400	14472650	203887_s_at	4.00645	6.04624	4.44985	5.82414	4.13872	2.97825	2.72973	5.01418	5.80371	6.76462	4.12644	4.63258	4.05834	3.96574	9.25964	8.70695	19.94	27.37	5.908	28.83	30.41	17.71	8.37	0.7498
P13726	F3	CD142	1																					677590	204363_at	4.28505	4.22502	4.55528	4.94503	4.03386	4.1496	4.16012	4.30449	4.03206	4.4803	4.54976	4.40128	4.18745	4.36067	4.48533	4.2567	54.6	70.33	11.1	12.36	20.58	14.49	56.36	27.42
P12821	ACE	CD143	2	2.9054e+06	2738100	311810	743990	3015250	119880															261130	227463_at	5.7877	5.44721	4.38726	4.51661	4.25662	5.38533	5.45339	5.55336	5.45368	4.54717	4.7217	4.68707	4.65698	4.25226	4.37798	4.31561	5.122	3.055	1.516	0.8373	1.434	0.5245	1.195	0.4407
P35613	BSG	CD147	2	25838735	27529840	4576000	3861900	20323350	5331665	395290	499595				1.70325e+06	2.50906e+06	2.48257e+06	3789705	4442900	2956500	1950140	2875510	54394500	38038500	208677_s_at	6.08446	5.87615	8.98758	9.46634	9.56025	9.03313	8.26151	8.39245	7.726	7.45473	5.47276	5.98034	6.14468	6.78533	6.0844	6.48955	161.1	179.4	262.9	205	175.3	158.6	182.4	144.8
Q12913	PTPRJ	CD148	4	5.81452e+06	6164320	1.40769e+06	1125000	2652233	1.18812e+06	1076952	580653		331880		351870			690508	490134	611320	1411080	869842	5.02708e+06	5738277	227396_at	4.1029	4.87129	5.27606	7.03358	4.94159	7.28629	8.96239	9.28044	9.2745	9.89242	9.3262	9.12752	8.91978	10.1946	9.13115	9.69438	1.211	1.319	0.6477	1.308	1.415	0.7628	1.228	1.304
P48509	CD151	CD151	1		968650																		978590	950870	204306_s_at	6.50304	6.3269	7.209	7.06759	7.8337	6.3774	6.28611	6.43399	6.40156	7.26921	6.3183	6.2528	6.14924	6.7837	6.65826	5.86051	123.4	125.1	64.16	301.6	216.3	201.9	75.01	9.44
P15151	PVR	CD155	1	559847	789670				488170	872000	174620							936540	890090	634270	158450		5249900	3602540	32699_s_at	4.81688	4.71946	5.00067	5.13767	4.96929	5.3021	5.56624	5.43046	5.783	5.46326	5.39579	5.26371	5.146	5.2721	5.3929	5.23059	6.614	9.906	14	11.97	11.2	11.09	5.728	3.945
P78536	ADAM17	CD156b	2	641815	621360																		1839400		205745_x_at	7.31719	7.18084	6.79329	6.64539	6.69179	5.72992	5.88671	6.19989	6.76532	7.25853	6.56936	6.10909	5.98871	6.56126	7.06677	7.06569	5.643	6.242	3.639	4.333	4.897	3.678	4.511	2.467
O14672	ADAM10	CD156c	1	11753000	8384600	861830	4571000	26241000	5787885	1415150	6078000	1031100	477400	489120	624990	579600		2918790	2161415	460780	714950	988730	6610450	3834700	202603_at	9.3924	9.59736	9.36471	9.36248	9.02957	9.77911	9.80585	10.3903	10.6437	10.2458	9.26664	9.42937	9.37547	10.2981	9.43413	10.1294	9.265	10.14	6.267	6.64	8.029	7.242	15.44	6.004
Q10588	BST1	CD157	2.5	1559825	1113106																		795030	291560	205715_at	6.35387	5.91779	7.00514	7.51675	5.6724	8.55575	9.97074	9.7742	8.14721	9.07728	3.62453	5.31385	4.58754	3.71314	5.35818	5.97093	4.462	5.78	0.781	2.688	3.285	2.946	3.501	0.325
Q14242	SELPLG	CD162	1	1225000	857950	2431000		1965600		540510														696910	209879_at	7.00234	7.47316	7.82693	8.26927	8.02773	9.88443	10.0917	12.3743	12.7451	9.69489	5.99116	9.80986	9.71587	10.376	10.3181	11.1937	4.151	5.461	2.967	2.743	3.414	1.244	2.511	3.061
Q86VB7	CD163	CD163	1.5	1963615	1761660	469880																		325460	215049_x_at	4.36958	3.23121	5.08206	5.72665	5.45595	3.49278	3.67447	3.73453	3.6115	11.0744	5.36779	7.40097	5.32716	5.07163	9.10804	4.98984	57.99	66.68	46.96	40.99	35.49	12.56	28.71	0.6421
Q13740	ALCAM	CD166	3	7.77868e+06	8.14522e+06	5.49873e+06	4582000	4017892	2148000	1.68043e+06	1186675							1162980	723597	961303	417875	1744660	4.56037e+06	5.17797e+06	201952_at	10.3138	9.84364	8.9227	9.05231	7.2641	9.07389	7.87404	7.62878	7.85571	7.99239	8.12166	6.94477	5.54393	3.80254	10.1854	10.5556	4.264	2.502	4.93	53.95	22.96	18.79	13.37	17.42
O15389	SIGLEC5	CD170	1	8.07223e+06	6.57577e+06	564600					228120										230290				220000_at	4.50607	4.41651	5.24926	6.09426	4.75294	6.12805	8.13098	8.3747	8.2097	7.84466	5.46131	5.69148	4.75503	4.66818	6.24278	6.41651	0.3669	0.5899	0.2937	0.2632	0.3177	0.09894	0.2615	0.1401
P78324	SIRPA	CD172a	4	2.95651e+07	34789452	6010200	9531000	8951025	10842500	11272600	4.33072e+06							4379890	4.72864e+06	3443245	2921865	5.13529e+06	25080750	20667150	202897_at	6.41507	6.79028	6.35505	7.07123	4.59601	8.78998	10.1348	11.1036	11.0356	9.39343	5.0133	6.4963	5.27639	4.86835	8.27475	5.05933	26.12	31.67	24.53	14.13	14.96	8.054	9.158	52.34
O00241	SIRPB1	CD172b	2	6212100	5.36063e+06	1407960		1503190	2509600	2439300	1276915							1.11551e+06	1.01e+06	447910	778235	957155	3.42073e+06	3.20203e+06	206934_at	3.9648	3.86818	4.13997	4.71564	4.02068	4.95741	7.1423	7.66685	7.35344	7.62787	3.99956	5.06959	4.25147	3.99014	4.16195	6.07161	0.3974	0.5451	0.2326	0.1875	0.26	0.1011	0.1441	0.2465
Q9P1W8	SIRPG	CD172g	1	11581000	9466000	2090600			2908900	2412100	2270500							632100	713920	447910	1317600	1020400	2650800	1509600	220485_s_at	3.60404	3.59964	2.95941	3.34891	3.27573	3.7965	4.05147	4.36235	3.86617	3.66419	3.33933	7.40353	7.79026	3.43096	3.82214	3.87892	0.08968	0.1305	0.07324	0.07165	0.1117	0.01545	0.3179	0.01973
P05107	ITGB2	CD18	5	1.30032e+08	108525800	15513740	40427040	35653086	1.35556e+07	1.30956e+07	15325885	540320	550970	594790	602993	664280	622643	6821656	6.27335e+06	1975062	8080336	5412048	2.24964e+07	2.43989e+07	202803_s_at	7.71143	7.82692	8.75962	9.83489	7.45036	11.2466	12.5654	12.9954	12.5583	12.576	9.19567	11.0671	10.7471	12.3273	11.7416	10.0398	15.57	16.53	9.154	10.6	12.32	3.893	6.909	2.169
Q99467	CD180	CD180	2	3.50188e+06	3014700			3734200														261940			206206_at	4.61599	4.47988	5.42703	7.2091	5.34354	5.57645	4.7161	4.59241	4.97256	7.20949	9.70921	6.22707	5.12303	5.15763	7.71113	7.95672	0.6755	0.7058	0.5118	0.4988	0.6877	0.1462	0.4003	0.2014
P06126	CD1A	CD1a	1				822170	3879800																	210325_at	4.44907	4.26311	4.25876	4.32616	4.31875	4.58759	4.96283	5.14117	5.03831	6.09761	6.71979	4.80015	4.45698	4.23957	6.41411	3.97797	0.02185	0.009262	0	0	0.01346	0	0.01747	0
P15813	CD1D	CD1d	1																					579740	205789_at	3.22109	3.45916	4.25136	6.49814	4.00279	5.59337	3.95233	4.68641	4.63642	10.3007	7.61916	6.32887	3.19322	3.30577	10.2653	3.51599	1.469	1.677	1.348	0.9338	1.397	0.91	1.709	0.1213
P41217	CD200	CD200	1					471830																	209583_s_at	7.46407	7.53967	7.8647	7.89934	4.09213	6.99254	6.00232	5.8509	6.05518	3.00218	9.64759	3.7901	3.20979	2.86018	4.6684	3.41332	3.422	13.57	0.7025	20.8	13.63	7.043	6.456	14.13
O60449	LY75	CD205	4	5767610	8.33911e+06	1762840	23014000	3885807	1676448	712832	1373672							885715	1527846	347500	1.46072e+06	562323	20362000	7.14688e+06	205668_at	9.01877	8.93091	8.10041	8.32376	7.14203	9.51005	9.66976	9.82331	9.96994	8.00661	8.65199	8.79449	8.90685	8.86952	9.43812	7.99535	1.308	0.9747	0.5521	2.177	2.389	1.346	1.705	0.2674
Q9NNX6	CD209	CD209	1	583380	357600																				207277_at	4.85253	4.42898	4.82909	4.8677	4.76063	5.20569	5.39574	5.50718	5.50054	5.86371	5.27794	5.51293	5.04682	5.06937	5.87836	5.26254	5.527	5.981	2.025	2.237	2.245	0.365	1.774	0.05676
Q96F46	IL17RA	CD217	2	9.55513e+06	11675610	1383690	879030	1036900	1693795	1.16496e+06	2799000							634520	623835	705810	1446800	1058265	6910475	4087000	205707_at	6.4002	6.34827	6.82607	7.73285	6.41988	8.57098	10.0372	10.1543	10.5686	9.79636	7.28794	8.61583	8.19788	7.7842	8.45665	8.02685	6.631	6.357	4.235	4.481	4.25	2.584	3.853	2.066
Q13478	IL18R1	CD218a	1		533880																				206618_at	5.96525	5.52223	3.90371	3.50764	3.03496	4.69192	6.67161	7.75049	6.3911	3.07894	3.23598	5.6358	5.95169	8.43045	7.33813	9.05946	3.81	5.279	1.379	1.139	1.744	0.526	3.207	0.3808
P06213	INSR	CD220	3	981692	1011850	576410		1664900	679312	558078	400155							345800	396380		521017	365095	4928000	3331292	227432_s_at	7.81423	7.73099	7.63811	7.90141	7.26359	9.89056	9.05912	8.07055	7.49049	7.60278	4.4138	4.93937	4.15858	3.88756	7.57999	6.79366	8.743	8.433	12.2	10.15	7.995	8.813	10.07	3.319
P08069	IGF1R	CD221	1			213810	359740	368610	235460													163710		341960	203628_at	6.44633	6.39603	5.43971	5.3282	5.43356	7.8692	9.42899	9.67027	10.0391	4.93652	5.19828	5.92335	6.20762	6.44181	4.07489	4.34855	5.02	4.38	6.851	10.71	7.68	13.15	7.891	2.834
P11717	IGF2R	CD222	1	556890	624690	262960		1834100	323870	219460											180040			1378200	201393_s_at	4.20894	5.27957	4.58542	5.76716	6.47133	6.13631	9.14752	10.7079	10.7078	9.4301	7.36652	8.64644	8.64136	10.5901	5.84012	9.63168	16.28	15.14	16.39	13.35	11.98	13.48	15.11	2.417
P19440	GGT1	CD224	3	10841450	10798450	1.45597e+06		4037000	1.09297e+06	1.06526e+06	1.31448e+06	760347	1067210	555080	1861500	1255900	1789500	2325015	2676980	499475	899697	907770	11528950	1.03302e+07	211417_x_at	5.80229	5.66307	5.90855	6.13334	5.41669	6.63574	6.70769	7.4771	6.82984	6.27379	5.40146	5.69612	5.51218	5.021	5.77806	5.11883	0.9903	0.9332	0.5561	0.972	1.191	0.7871	1.261	1.054
Q9HBG7	LY9	CD229	1	1197800	837660																				231124_x_at	4.07394	5.77143	4.54864	6.09987	4.88338	4.67089	4.31611	4.37976	4.4061	5.07084	8.42027	9.23362	9.61161	8.30243	6.6664	9.93058	0.2304	0.3532	0.04569	0.1205	0.1557	0.02352	0.2625	0.01007
P04156	PRNP	CD230	1	23090000	23940000	9029800	22126000	48014000	25127000	20245000	20480000							11679000	13183000	5688300	7295900	12510000	95350000	88433000	201300_s_at	9.87526	9.61445	8.89293	9.31413	9.30822	7.05861	5.86492	4.9383	3.78764	10.2681	8.49682	9.35414	9.42476	9.78656	9.18195	9.23675	31	38.72	22.22	72.94	55.25	47.97	71.78	104.2
O60486	PLXNC1	CD232	2	3.55063e+06	2.36967e+06	678720															287910	100200			213241_at	8.48714	8.72208	8.81255	7.98771	9.37071	8.50372	9.96727	10.9431	11.2285	10.2143	7.59272	8.21582	6.98395	6.66265	10.083	8.33279	1.281	1.93	1.821	0.9832	1.274	0.5802	0.83	2.087
P23276	KEL	CD238	1					231590																	206077_at	4.85337	5.23456	5.61775	5.1952	7.36758	5.37288	5.25302	5.21634	5.22514	4.9045	4.89274	4.73164	4.7912	4.76218	5.41064	4.86884	0.107	0.106	0.0467	0.08293	0.09681	0.05585	0.08854	0.6305
P50895	BCAM	CD239	2	2.99053e+06	2.10773e+06																				40093_at	5.47129	5.42263	5.0952	5.02631	4.82217	5.36008	5.56838	5.8951	6.02071	5.47019	5.3888	5.2074	5.2157	5.27473	5.80649	5.60698	53.76	52.04	13.07	53.11	104.6	170.3	25.69	6.334
Q9BZW8	CD244	CD244	2	2104800	2.44813e+06	531030	2266900	7000133	941910	1.24283e+06	1194600							279530	389540	349010	399880	400523	3165600	2599000	220307_at	7.69473	7.17108	7.55745	7.19061	5.85635	7.33416	7.06922	6.3924	6.95976	8.22528	4.11076	5.73118	6.54486	9.3983	7.19354	4.22846	0.2165	0.759	0.07261	0.1617	0.3352	0.08912	0.2531	0.0528
P23510	TNFSF4	CD252	1											273100											207426_s_at	8.35512	7.96397	7.91829	7.04223	4.37834	7.31763	7.1585	7.41309	6.8828	3.45402	4.04488	3.7123	4.06507	4.13454	3.97848	5.22473	0.4465	0.4264	0.717	0.5076	0.4792	0.3476	0.4857	0.3962
Q9Y275	TNFSF13B	CD257	1	491130	672410																				223502_s_at	8.03916	8.69261	9.31299	10.2478	8.60718	11.3989	10.3381	11.0339	11.3113	11.1635	5.22909	8.47686	5.52392	5.35368	10.1866	9.37917	1.175	2.264	2.579	1.164	2.07	0.8504	0.6404	0.714
P27487	DPP4	CD26	1			815290			1155900	1427000			126430							1147900	606510	658320	1.83231e+07	1.41618e+07	203716_s_at	3.93601	3.67633	4.68192	4.10581	3.77948	3.79109	3.90978	3.86519	4.28303	4.23125	4.54741	6.73244	6.21891	4.4088	6.23088	7.14838	6.69	4.507	1.64	0.2681	0.5412	0.144	0.4033	0.03434
O75144	ICOSLG	CD275	3	401990	437570	1.00053e+06	1563200	3754700	2.60603e+06	2145770	1389935							2.39573e+06	2.78463e+06	982143	1.0446e+06	1.46379e+06	7990200	10354205	228976_at	5.71748	5.46621	5.71861	5.98412	5.29849	5.23991	5.17604	5.38899	5.39391	6.46389	7.89785	6.05204	5.62521	5.32486	6.88522	6.81388	1.775	2.166	0.7336	0.666	1.051	0.5714	1.417	2.74
Q5ZPR3	CD276	CD276	3	6.54047e+06	7.57757e+06	2.26167e+06		6427900	5.54657e+06	5.00117e+06	1.34643e+06	282270	592610	307130				2.17587e+06	2403500	1429930	1.88803e+06	2.70733e+06	5.29938e+06	9.22683e+06	224859_at	5.44273	5.58713	5.78477	5.92554	5.81529	5.84519	5.72233	6.119	5.9125	5.39239	5.40981	5.25556	5.21	5.26976	4.95332	5.13763	19.14	9.061	15.99	14.73	11.87	13.41	9.997	2.531
Q9UBG0	MRC2	CD280	4.5	1.52663e+07	1.49521e+07	1404614			4310820	2391108	2619425	307790	419240	301010				2374916	3098790	905963	1592115	1507655	7669750	4.11448e+06	209280_at	6.44786	6.40189	6.7576	6.97287	6.46863	6.02083	6.25692	6.47297	6.73082	6.67098	6.60224	6.67749	6.59524	6.44795	6.78579	6.44208	11.12	14.4	6.156	48.63	29.09	12.01	9.345	2.067
O60603	TLR2	CD282	2	11816300	1.08739e+07	2354300			5443900	4291850	4728200							2.38863e+06	2234000	1875900	2013450	3379500	20706500	23617500	204924_at	6.23794	6.59652	7.05014	8.67722	5.80102	8.34037	8.02175	11.3377	11.6098	10.7412	5.54198	7.58748	5.38082	5.03937	8.91134	4.70419	7.813	9.116	4.865	8.139	6.492	2.917	4.167	1.231
O00206	TLR4	CD284	1	850480	758250																				221060_s_at	4.21012	4.13423	4.80872	5.55443	4.19984	6.10943	6.52932	7.89752	8.56016	8.15069	4.42046	5.24372	3.99314	3.8775	4.52576	3.92997	9.352	11.27	4.775	5.427	5.383	2.201	3.517	3.374
Q9NR97	TLR8	CD288	1	991950	658000																				229560_at	3.24403	3.52241	3.65808	5.98909	3.504	5.14949	6.49854	8.61591	9.24735	10.8473	3.27299	7.10602	3.05708	3.33432	9.26387	3.68375	0.738	0.6656	0.2693	0.3294	0.4405	0.1452	0.3803	0.04671
P05556	ITGB1	CD29	4	12595742	15341700	4.41141e+06	3188950	4618625	5775590	6309300	6276745	247345	215205			550135	656870	3598935	4450875	2918290	3.64424e+06	4.09403e+06	4.47905e+07	2.85442e+07	211945_s_at	10.5368	10.9741	10.1172	10.0913	11.1357	9.74307	8.33085	7.15718	6.6933	10.7791	10.1214	11.2209	11.2512	11.372	10.7787	10.2217	80.29	67.78	30.88	183.8	126.7	141.2	65.67	9.246
Q9Y5Y4	PTGDR2	CD294	2					1697150																	206361_at	6.6285	6.49868	6.87513	5.98052	5.92728	6.07263	6.19218	6.29572	6.47905	5.69419	5.79012	5.97952	6.30047	5.7172	6.80402	5.62443	0.1518	0.1838	0.02528	0.04776	0.08405	0.04834	0.2912	1.175
P54709	ATP1B3	CD298	1	3.84637e+06	3.14847e+06	3511400	2372200	7470800	2153400	2575300	2959800								1293500	766665	2786000	2306700	27175000	10555000	208836_at	10.704	10.8308	10.0238	10.1627	9.83618	10.2747	8.17765	6.64893	6.58689	10.25	7.98694	9.08819	8.9839	9.58028	9.83086	9.7111	39.95	66.61	43.65	51.86	51.55	38.65	34.04	16.88
Q8IX05	CD302	CD302	1	3234600	2533400	618300															288260				203799_at	9.02116	8.69318	9.00595	9.70573	7.98438	9.85075	9.84043	9.75028	9.98094	11.1215	3.89091	7.78999	5.06001	4.11634	10.3628	9.69603	23.28	21.08	7.298	20.46	19.9	20.66	12	2.33
O14786	NRP1	CD304	1	673160	850790		1027800	817070																698770	210510_s_at	3.49718	3.87316	3.59985	3.72044	3.55024	3.76377	3.91919	3.96293	3.96818	4.15468	3.64661	3.4815	3.53426	3.49864	4.34285	7.33722	23.59	26.04	6.345	7.827	11.66	7.848	4.917	1.307
Q6GTX8	LAIR1	CD305	1			4084600	2874300	4715200	3972800	3181900	3980000							677350	1067100	911800	1625100	1753500			210644_s_at	8.30241	8.13295	8.97633	9.32111	6.79682	11.4745	11.1832	8.7831	8.4176	7.9336	8.06787	6.95211	7.3148	8.61596	5.53769	9.42511	7.419	7.553	4.25	3.736	4.288	1.253	3.197	1.298
P16284	PECAM1	CD31	2	44482390	3.44538e+07	7590036	1539300	5427356	1.62323e+06	1364120	1827000							505340	434823	945960	2.2916e+06	2381900	6091680	1.67248e+06	208982_at	10.4289	10.6445	8.99448	8.91582	7.33751	11.0322	11.0442	12.9997	13.4462	10.7167	7.97093	8.81789	8.4101	7.62303	9.64238	10.4298
Q9UHX3	ADGRE2	CD312	1	44421300	69172700	7866900	29126000	48338000	8872200	3.235e+06	9159400							6901300	5728100	2230700	4088300	5036900	19074750	26111955	207610_s_at	5.95139	5.74933	6.37593	6.67324	5.87481	4.93506	4.43422	8.48943	9.64238	9.43713	3.56407	7.0339	3.72112	3.8048	7.24323	6.81774	0.6309	0.7834	0.8944	0.5509	0.7089	0.2477	0.613	0.1719
Q9P2B2	PTGFRN	CD315	3	1.51141e+06	1583830	869590	4615300	6249600	718800	810033	603103							929320	777750	476650	772000	593170	4187280	3435060	224950_at	4.41553	4.31257	4.62275	4.70491	4.62478	4.48346	4.44108	4.50348	4.56712	5.16912	4.68267	4.76354	4.6879	4.75883	5.33185	4.60345	4.893	6.483	15.12	9.803	3.48	2.916	12.44	2.478
Q969P0	IGSF8	CD316	1	640710	283240				721480	173780	197300											257140			225025_at	5.3901	5.22553	6.32169	6.20213	6.10302	5.60749	5.48171	5.49704	5.5922	5.243	5.492	5.15742	5.62146	5.45186	5.31955	5.32915	13.8	14.4	12.29	28.47	22.61	31.14	16.21	39
Q10589	BST2	CD317	1	4737700	3836750	5477040		1893500	1857555	6511700	866790		486460					2395500	2022400	3897800	5123900	2778610	13242000	3411650	201641_at	8.81943	8.45307	9.05748	9.01126	7.882	7.95059	7.12562	7.12876	7.03527	8.49035	6.97545	7.36673	7.34439	7.99475	7.63423	7.86827	80.38	118.8	321.2	55.89	36.1	12.62	26.45	19.89
Q9H5V8	CDCP1	CD318	4.5	1449865	1279180																				218451_at	7.29633	6.99432	5.8897	5.67147	4.20314	6.7476	6.94512	6.8002	7.24489	3.83661	3.83447	3.94093	3.84519	3.78329	4.5376	3.73759	0.39	1.023	0.2826	0.5831	0.4966	0.1506	3.505	0.1014
Q9Y624	F11R	CD321	1	1545000	1573400																				223000_s_at	10.4109	10.0712	9.67404	9.5491	9.29181	7.87762	8.39295	9.21669	9.81295	9.68133	7.27033	8.4598	8.17148	8.90962	10.2695	9.77281	14.03	14.14	17.51	3.27	6.892	2.752	20.36	1.991
P19022	CDH2	CD325	1																					474930	203441_s_at	5.08603	4.99881	4.67249	4.70227	4.22895	5.20809	5.49359	5.7179	5.94132	4.12971	4.15144	3.97033	4.29368	4.14792	4.37416	4.16212	0.06667	0.2288	34.05	10.73	13.81	1.169	0.2568	9.523
O43699	SIGLEC6	CD327	2	1384900	1008075			1152300																	210796_x_at	4.84495	4.7592	5.1048	5.13023	5.14774	5.30603	5.77123	5.87936	5.80614	5.03382	5.55706	5.46365	5.26394	4.86662	5.133	5.40091	0.3266	0.1842	0	0.06174	0.07598	0.03697	0.545	0
Q9Y286	SIGLEC7	CD328	1	925690	785120				241020	2156600				578980				1442900	1404900	908730		536920	3720000	2194750	216537_s_at	5.62836	5.46155	5.49974	5.57451	5.3787	5.93408	6.22937	6.93577	6.95782	7.21425	5.95838	6.10512	5.88206	7.44822	6.42821	6.03604	0.7971	1.072	1.368	0.7819	0.7515	0.207	0.546	0.07701
Q9Y336	SIGLEC9	CD329	3	1.66415e+06	1384190																				210569_s_at	3.98414	3.92306	4.09881	4.66855	4.32061	5.07759	6.00675	6.72258	6.92238	7.11645	3.98788	4.76674	4.24492	5.09571	6.34098	4.68656	1.594	2.072	2.249	1.153	1.431	0.3403	0.9818	0.2497
P20138	CD33	CD33	2	8812100	6152950	417425	3086600	5954750	353360	349505	274095								288540		211610	237085	1862450	1238025	206120_at	6.6177	6.23101	7.27346	8.22246	5.4596	8.69833	8.38241	8.03681	7.51683	9.4023	4.30943	6.4122	4.49347	4.2643	9.50448	5.12455	2.655	2.793	1.605	1.397	1.914	0.6028	1.621	0.4384
P78504	JAG1	CD339	1			349220			479520	353840	493350							291540				503750	1511700		231183_s_at	5.38187	4.89787	4.60069	4.63823	4.2981	4.21642	4.33553	4.19546	4.09247	4.8683	5.07973	4.93473	5.02656	5.0748	4.40207	5.44293	32.37	20.66	3.237	44.99	56.46	70.98	17.58	3.609
P28906	CD34	CD34	1				683180																		209543_s_at	7.916	7.74461	7.28928	6.93451	6.10043	7.68459	7.06483	7.28257	7.1016	4.48289	4.65748	4.62717	4.73678	4.63996	4.93692	4.68473	92.08	73.08	12.02	33.09	36.98	15.52	29.72	4.253
P17927	CR1	CD35	1.5		375940						178700												674490	1.48698e+06	244313_at	4.62939	5.21932	3.86197	3.36141	6.16692	5.56774	8.73827	10.4699	9.69417	9.10371	9.04293	6.8211	5.74337	3.94847	5.16031	3.15353	0.7718	1.307	0.2548	0.3995	0.4843	0.07881	0.4391	0.05119
Q96DU3	SLAMF6	CD352	1	501590	403340																																					0.6137	0.8772	0.2961	0.3695	0.5192	0.07675	0.4811	0.04958
P16671	CD36	CD36	2	1761900	1.80823e+06	2506150	3137500	9881700	3067900	3699500	2481100	189725	895307	316590				2252800	1489850	1.93977e+06	1.25372e+06	1426440	7228140	7014920	206488_s_at	3.67772	6.84303	5.92079	5.9063	9.8043	5.54858	3.61175	3.28804	3.31028	10.9846	3.68256	7.3298	3.5583	3.76789	8.69777	10.0147	220.3	243.3	3.459	2.48	15.75	3.694	5.309	0.2646
Q8WTV0	SCARB1	CD36L1	1	577620					582200	385990													3882200	2172960	201819_at	6.45916	6.36473	6.80408	6.99867	7.00277	7.22797	6.41556	6.76893	6.84487	6.03477	5.15187	4.89452	4.74521	4.66173	6.63536	8.52933	21.04	21.94	253.4	2.637	4.346	2.124	5.573	7.582
Q14108	SCARB2	CD36L2	1	1515400	1282700	573850		998490	223850	385110	185340							459640	270120			195610	14281000	10838000	224983_at	9.74985	9.73698	8.6634	8.49888	8.70442	7.78894	6.90109	6.26257	5.63358	9.46793	6.68127	7.76662	7.25919	7.14062	7.96739	11.1031	42.92	40.48	29.38	47.58	50.76	42.59	60.78	30.03
P11049	CD37	CD37	1	24089000	24183500	987240	1633000	1462100		1002700	293160								548460		1587700		9208900	6568500	204192_at	6.94751	6.41195	9.45185	9.30351	8.35177	9.92052	10.6586	11.3381	10.9189	8.97495	10.5189	7.74876	7.28627	7.09993	7.04593	7.71516	4.824	6.338	2.903	3.291	4.914	2.048	3.575	1.455
P28907	CD38	CD38	2	5.64017e+06	5.86827e+06	792390	2613100	19421433	705087	703493	671130					517840	816630	532650	230410		481140	242547	1444200	1075500	205692_s_at	5.73042	5.77543	8.69222	9.17344	8.40695	7.9408	6.09405	5.98839	5.99221	5.63105	6.08813	6.00772	5.85185	8.3927	6.92209	6.97969	1.598	1.507	1.515	0.6095	1.748	0.5582	0.5767	1.087
P49961	ENTPD1	CD39	1	9.58257e+06	11707500	459520	3648900	3054500																	209473_at	5.59704	5.35736	6.16995	6.52389	5.9846	7.35499	8.47769	8.65482	8.22169	9.24324	8.00501	6.45952	5.66185	5.03934	9.53646	6.26293	3.784	3.551	4.318	7.025	9.962	14.2	6.667	2.454
P01730	CD4	CD4	1	1143100	656030	201950			204440	277460	208020											238110			203547_at	6.08597	6.09372	6.09328	6.31938	6.59529	7.87648	7.41434	7.46709	7.23206	8.96688	5.34351	7.73764	5.48069	5.32957	8.2464	10.0564	12.79	11.54	5.088	6.006	6.379	2.004	10.78	3.051
P25942	CD40	CD40	1	928020	376980	139410	401980	1969500	242150									195730	210520			87558	2353100	3128100	35150_at	6.79679	6.7694	7.56674	7.32263	7.72294	7.25879	7.27267	7.20746	7.79727	7.82981	9.55619	7.70511	7.28692	7.50984	7.85	7.3797	12.16	13.6	3.842	12.76	11.42	6.577	11.76	1.653
P16070	CD44	CD44	1	156070000	121160000	2432200	9859600	20221000	4101300	2313800	6601500	84079			261245	380980				609420	1603000	1745800	18894000	22553000	204489_s_at	9.75854	9.43224	9.16757	9.41464	8.11702	7.40465	7.52226	7.86747	6.66024	10.0477	8.3481	9.06512	9.09611	7.80285	8.54216	8.47083	44.35	17.46	4.59	34.31	23.53	21.23	30.65	1.718
P08575	PTPRC	CD45	6	6.44988e+07	7.0998e+07	1.82438e+07	4308326	39973440	19305345	1.98356e+07	9.37013e+06	1427615	1313055	2027950	5146780	7.46826e+06	953173	9.36359e+06	9.8466e+06	9809100	10358925	15575560	9.74402e+07	1.11632e+08	212588_at	10.6432	10.4746	8.97337	8.61966	8.18235	8.7915	10.1015	10.6813	10.9708	11.3817	11.282	11.5084	11.5202	11.9885	10.9945	10.3831	4.32	7.834	1.735	2.863	3.896	1.092	2.477	1.191
Q08722	CD47	CD47	2	15907350	12930300	1994600	2643450	17235000	1956900	2089450	1615240							1180820	964375	926950	1380005	2244315	13959000	10863400	211075_s_at	8.92346	9.30513	9.58862	9.77296	10.205	10.2289	10.5943	9.4667	9.46093	9.39283	9.36377	9.28016	9.25934	10.3108	9.02961	9.22289	10.76	8.695	9.288	15.51	14.43	13.31	12.28	10.86
P09326	CD48	CD48	2	3109280	1852080	394080	2776100	5810333																	204118_at	7.10542	7.21157	8.66341	9.89109	6.14538	9.03153	8.83668	7.93046	8.33663	12.1018	11.9567	12.3471	12.3851	11.7986	11.7053	9.89875	1.145	2.06	0.4139	0.621	0.932	0.2729	1.129	0.137
P56199	ITGA1	CD49a	5			1273076			1390722	2.40946e+06	3.58613e+06							1.89202e+06	1898694	800694	1.73493e+06	1880630	5.86037e+06	5.19758e+06	214660_at	2.35188	2.32388	2.17701	2.19718	2.26397	2.31216	2.37338	2.5889	2.31453	2.31348	2.22945	2.23569	2.42333	2.21571	2.88982	2.40082	12.3	11.16	17.3	21.12	31.47	29.43	17.25	1.052
P17301	ITGA2	CD49b	1.5	825075	827170				621730	692410	448395	625720	770760	361640	688440	190170	559590	425650	373240			248010	1920450	1.45935e+06	205032_at	3.7055	3.6461	3.81177	3.92546	3.80714	3.69753	3.85057	3.78872	4.24837	3.79343	3.78325	3.8372	3.68646	3.75846	3.89524	3.77484	0.6365	0.6046	6.073	0.6839	0.9062	0.7234	3.055	0.6193
P26006	ITGA3	CD49c	1	949800	1120000																				201474_s_at	4.3165	3.99282	4.05854	3.94375	3.96505	4.17379	4.18112	4.34783	4.65246	4.08699	4.10753	4.05289	4.12005	3.79276	4.20443	3.72831	12.95	11.22	23.68	58.85	56.64	61.81	28.93	3.227
P13612	ITGA4	CD49d	3	7.11368e+06	7779660	1.11819e+06	520760	11202033	2.83147e+06	2094375	188780							2.23333e+06	2.83643e+06	1.77937e+06	1565350	2386450	10210582	10035998	205885_s_at	5.85924	6.23	7.73138	7.36498	7.5149	7.78171	5.09508	4.36438	4.65433	8.155	7.12997	7.2261	7.55414	7.53699	7.18564	7.01194	0.9955	0.9794	0.3679	0.6776	0.8161	0.427	1.411	0.1468
P08648	ITGA5	CD49e	6	16361863	1.44131e+07	8736514	4511400	3861898	1.51329e+07	9.5553e+06	14643865							4.58978e+06	9.66656e+06	6930430	9488050	9.67077e+06	5.51979e+07	5.18808e+07	201389_at	6.94006	6.81323	7.49175	7.64214	6.60693	7.47297	7.15139	8.92776	9.51609	7.60263	5.73534	6.69028	6.64786	7.23465	7.39679	6.05482	58.24	40.77	20.95	133.4	66.9	375.4	277.8	1.32
P23229	ITGA6	CD49f	4	1782152	1.62409e+06					87225															215177_s_at	4.95218	5.01291	5.93389	5.37614	4.71737	5.55431	7.08707	6.44611	4.98725	4.89971	5.41795	10.013	9.85744	9.19547	4.80255	4.20289	23.11	19.84	1.682	3.33	8.172	4.682	24.39	6.134
P32942	ICAM3	CD50	3	2.9594e+07	2.44264e+07	7615410	3698645	9640214	570040	448540	273330									1.58023e+06	3.40691e+06	2880290			204949_at	11.1949	10.8912	10.6565	9.97676	9.08891	10.3245	11.738	12.482	12.6887	10.5395	10.0821	10.4406	10.3603	10.4345	10.6697	8.64476	3.535	6.713	2.403	2.873	3.132	1.707	2.544	1.791
P06756	ITGAV	CD51	1.5	3.05123e+06	3.02766e+06	509440	2260800	937630	740460	1216900	647483								674480	251580	420870	784490	2687830	3.40059e+06	202351_at	8.05096	8.16458	6.87711	6.32989	5.76215	6.16577	5.49939	4.89288	5.1031	7.11833	4.97829	6.31367	6.51746	6.99644	6.28197	6.54411	14.86	14.92	17.26	33.5	26.98	25.92	15.91	9.844
P19397	CD53	CD53	1	946490	849320					521780			413850	348790											203416_at	9.87257	9.67096	9.74097	10.3922	8.96519	10.4331	11.0955	12.197	12.2095	11.3954	11.5992	11.2273	11.2336	11.8247	10.8802	11.1899	13.4	21.4	10.4	11.38	14.31	3.748	10.19	4.391
P05362	ICAM1	CD54	2	12980150	10742600	2440790	6013400	8097133	2770100	2617750	2681755							2271400	1338835	874650	449110	1584700	9756280	8.27329e+06	202637_s_at	5.64206	5.84154	5.62171	6.32313	5.61567	5.10345	5.4272	5.93157	6.18567	8.57855	6.02113	6.45652	6.10008	6.8213	8.34715	8.09141	15.98	24.78	5.363	6.874	10.1	6.12	4.99	1.214
P08174	CD55	CD55	1	1135600	892280																			598340	201925_s_at	9.2734	9.07262	8.81495	8.46851	9.04324	6.25915	7.94446	9.22959	9.11249	10.2847	10.0145	9.65534	9.69848	8.76464	9.05005	8.88017	15.52	21.91	47.82	24.29	12.49	10	18.35	3.108
P13591	NCAM1	CD56	1	9833800	7534700	12483000	3030800	809820	26709000	10880110	26678000							5439500	4878800		4328490	8798500	22121975	26165500	209968_s_at	4.5485	4.39547	4.89388	5.12846	5.15128	4.86256	5.40688	5.42132	5.47399	5.4743	5.20508	5.10148	5.0991	7.1355	5.37489	5.01302	0.4509	1.31	13.49	2.834	1.242	0.6316	16.1	26.53
P19256	CD58	CD58	1	9074900	8645900	2829200		13545000	1847500	251670	2221600								1231100					3866600	205173_x_at	7.69543	7.72445	8.2546	8.61689	8.24875	8.53361	9.43677	10.4835	9.78892	9.42946	6.03626	7.52857	7.34356	8.65185	8.7185	5.85466	8.61	8.53	4.468	11.53	11.82	9.861	6.558	1.541
P13987	CD59	CD59	1				4234300	18692000	739870	691390	548480								356770		526500	517270			200985_s_at	9.1734	9.63482	10.2427	10.0323	10.1444	9.18935	9.66004	7.39083	7.27	5.54169	5.72839	7.03282	6.89885	6.66377	8.74961	7.25243	192	169.9	94.68	152.8	165.2	135.2	109.2	63.59
P30203	CD6	CD6	1				1161200	1481100																	213958_at	6.1385	6.34863	6.79472	6.67261	6.61699	6.12559	6.27669	6.31355	6.62414	6.74069	7.2755	10.4301	10.0573	8.56007	6.91512	5.92834	0.4972	0.8716	0.2105	0.2384	0.3648	0.08642	0.7987	0.2576
P14151	SELL	CD62l	1					1714400																	204563_at	11.3909	11.3587	10.6122	10.454	7.18877	11.7432	12.4262	13.5432	13.3273	10.8598	11.3223	11.2417	11.0471	10.1812	10.8254	11.7922	1.341	2.903	0.3857	1.368	2.289	0.8718	1.104	0.8362
P08962	CD63	CD63	1	13049275	8978125	982910	10978300	35117347	766950	691820	446510							223270	241190	425520	794250	552760	19331150	17390405	200663_at	9.28585	9.12993	11.1216	11.0711	10.8348	10.2369	10.9425	10.3001	9.74779	11.2139	8.28133	9.34561	9.70873	11.5054	10.5943	9.8029	255.2	239.5	231.6	270.5	250.5	211.8	175.3	72.17
P12314	FCGR1A	CD64	3	29460850	30901780	3564140	3422700	2088573	2824390	2396782	4966635							3366700	3301775	1223280	1532048	1551775	2.77791e+07	2.29196e+07	216951_at	3.0991	3.05925	3.10995	3.54719	3.03142	3.01737	3.14693	3.32508	3.5798	3.27679	2.85253	2.85692	2.84993	3.05615	3.22354	3.07629	0.5238	0.6813	1.048	1.613	1.368	0.5837	0.2998	1.541
P34810	CD68	CD68	1	288830								410210	640320	458565									1932350	774610	203507_at	4.74401	4.49855	4.54579	4.50401	4.36137	4.66905	4.70815	4.71718	4.92504	8.43998	4.72777	5.87957	4.55549	4.55692	6.01394	8.4112	63.44	61.53	40.5	41.65	37.95	16	26.65	4.384
Q07108	CD69	CD69	1	8296400	2873800	231670		1777400																	209795_at	9.23035	9.514	9.43223	8.29944	6.58467	3.62012	3.32989	3.53318	3.23654	5.14638	8.65912	10.0594	9.89511	9.88095	5.74299	3.13791	2.162	5.809	0.3995	1.855	2.357	0.8733	4.738	0.322
P09564	CD7	CD7	1					5320300																	214049_x_at	4.56162	4.50427	5.03998	4.93232	5.37014	4.72341	4.87881	4.9477	4.9427	5.21115	4.88994	6.96173	7.6368	9.3451	5.35451	5.90455	0.9492	2.561	0.285	0.8012	0.7682	0.1978	0.8734	0.1399
P32970	CD70	CD70	1	1082955	1060030	1151900			1221300	1121200	819810							1259200	1515900	515590	1037200	878130	8951800	7597200	206508_at	5.40898	5.32072	5.42335	5.58813	5.47083	5.56575	5.62782	5.61621	5.85962	5.76525	6.16322	5.75676	5.75266	5.53023	5.74392	5.39611	0.5592	0.1125	0.008876	0.05814	0.07909	0.02552	0	0
P02786	TFRC	CD71	1	9.22807e+06	7920740	2201600	8695900	29447500	2922500	1700195	380405							339180	391360	497490	1466400	816520	15290000	12513000	208691_at	11.208	11.6184	11.5346	11.055	12.6772	10.3632	7.05238	5.167	4.95009	8.94306	8.93041	8.99228	8.83295	7.92027	10.1705	11.0629	10.51	21.56	11.98	12.92	13.12	9.795	10.59	8.901
P21854	CD72	CD72	1				1258800																		215925_s_at	4.39586	4.14893	4.31482	5.38619	3.79533	4.39897	4.27632	4.38774	4.56593	4.5644	10.1924	4.73605	4.50257	6.12994	7.18145	5.43894	1.779	1.227	1.21	1.29	1.164	0.4493	0.6535	0.345
P21589	NT5E	CD73	2			696850	2483100		3670500	3150100	750850		1852100					2988650	2355750	975950	1638200	890530	18195000	25336900	227486_at	3.84343	3.81398	3.99766	4.0819	4.07334	3.94847	4.11329	4.39942	4.30356	4.21253	6.38531	4.84152	7.53246	4.10171	4.22649	4.03627	9.554	7.557	1.52	16.99	11.23	17.42	8.961	5.284
P04233	CD74	CD74	1	5720200	5004200	2494800	2980700	2706950													963340	579710			209619_at	10.5339	10.0898	11.3575	11.9691	9.56569	11.3701	9.53614	9.28735	9.59233	12.572	12.9181	10.6645	8.7687	8.63362	13.5272	13.1005	519	352.2	302.4	235.7	331.7	153.8	157.9	65.62
P60033	CD81	CD81	1									477750	666210	317410											200675_at	9.58491	9.39396	9.66561	9.64431	9.23509	9.11238	6.11219	5.673	5.59378	8.05253	9.90385	8.44356	9.08198	9.88666	7.97269	8.34384	235.3	227.3	73.27	247.3	240.9	170.5	188	84.8
P27701	CD82	CD82	1					6859200																	203904_x_at	7.34722	7.32313	8.07666	7.74208	8.63375	8.16385	8.02292	8.35798	8.73759	7.34936	8.24914	7.52521	7.20906	6.58633	6.92803	6.82977	5.538	7.545	3.631	9.028	9.557	18.21	11.26	8.22
Q9UIB8	CD84	CD84	1					532830																	205988_at	6.52196	6.42531	8.33181	8.47672	8.24197	7.94983	6.57368	6.76524	7.05157	7.90872	7.68109	8.13086	8.85635	5.87109	7.72906	7.37683	1.807	1.327	1.101	0.7337	1.021	0.2673	1.095	0.3081
Q8N423		CD85d	1	6597000	5515400	797430			794190	519290	571260											290770			207697_x_at	6.15654	6.2401	5.03228	5.36029	4.51411	7.00473	9.32934	10.4082	10.48	10.6011	5.9456	8.01352	4.99059	5.66194	8.65019	8.41356	3.43	4.447	2.198	2.501	3.324	0.7903	1.21	0.3387
Q8N6C8	LILRA3	CD85e	1	6597000	5515400	797430			794190	519290	571260											290770			206881_s_at	4.75533	5.27642	5.1941	5.39523	4.97354	5.6902	9.33823	9.48698	8.7713	9.46429	5.20665	6.28728	5.10487	5.2077	6.22763	5.57288	0.2893	0.4435	0.09392	0.1653	0.2063	0.03747	0.0555	0.02752
Q8N149	LILRA2	CD85h	2	4821640	4668490	655955			661340	377455													833710	1152260	211101_x_at	5.49213	5.17272	6.4557	7.32763	5.52617	8.63332	10.035	11.4039	11.1231	9.8801	5.4493	7.16254	5.31611	5.34755	7.8675	7.30933	1.13	1.192	0.9728	0.5014	0.8426	0.275	0.6262	0.4219
O75019	LILRA1	CD85i	1							519290															210660_at	5.18841	5.14423	4.55726	5.74226	4.42446	6.33294	6.3851	8.7988	9.59394	9.83553	4.56706	6.61314	4.26255	4.28667	7.95352	5.86194	0.3915	0.4779	0.3387	0.2199	0.315	0.1157	0.1947	0.2962
Q8NHL6	LILRB1	CD85j	1	2786900	1992900	1170800			1161400	974100								425110	637380	441630	474880	467870			229937_x_at	3.75255	4.0523	3.78441	5.6707	3.11672	5.14522	4.3124	4.30578	4.55584	10.4502	9.36406	8.11958	6.69638	7.75977	7.95427	10.0508	1.102	1.398	1.193	0.7986	1.027	0.219	0.5505	0.8178
Q03405	PLAUR	CD87	1	2146420	2.51913e+06	466500			286492	526100										236490	320670	242590	5628945	2872100	210845_s_at	6.5253	6.25155	7.23383	8.08122	6.53094	5.6538	7.6951	9.24336	8.04197	9.8283	4.43992	6.47098	4.62238	4.70724	8.05003	7.05772	4.132	9.178	1.876	6.286	5.15	2.686	2.233	0.5528
P24071	FCAR	CD89	1																					431060	211305_x_at	4.7592	4.52323	4.63047	4.75348	4.64642	4.86099	5.51736	5.88058	5.25054	5.99576	5.05745	5.27555	5.19715	4.91808	5.44786	4.70417	0.4367	0.9314	0.09992	0.1944	0.1796	0.07505	0.0905	0.05399
Q07954	LRP1	CD91	3	1.27144e+06	1131620	268897	981220	1146427															751067	753980	200784_s_at	5.66809	5.66847	6.06686	6.2481	6.17969	6.21289	6.51428	6.39826	6.75717	8.22157	5.70179	6.17111	5.50419	5.50861	6.55998	5.46476	0.5762	0.3179	0.2164	0.01354	0.04897	0.0523	0.03705	1.755
P25445	FAS	CD95	1	2451800	2535200																		790260	998000	204781_s_at	5.72863	6.46945	5.78058	6.60301	6.02941	6.96362	7.59198	8.24549	9.05812	7.36201	4.55872	6.9619	6.96264	6.24746	6.72663	6.54349	6.777	8.989	17.36	6.863	10.62	8.037	5.754	2.253
P40200	CD96	CD96	1					5912600																	206761_at	3.3189	3.39537	3.94563	4.84518	3.74723	3.80262	3.54197	3.28921	3.50612	3.62927	5.07104	7.84937	8.74947	8.50807	3.75519	3.35703	0.3161	0.9029	0.1257	0.2404	0.3717	0.0754	2.045	0.03231
P48960	ADGRE5	CD97	3	31776700	3.95105e+07	4.42093e+06	19037450	22200300	3.96077e+06	4.09903e+06	5268950							2.60231e+06	2.33343e+06	1293565	1.81499e+06	2.10263e+06	2.05426e+07	13400082	202910_s_at	7.58144	7.21531	7.07515	7.77288	6.68757	6.85354	7.27664	9.53778	10.484	10.3297	7.03442	9.65947	9.29205	10.6777	9.05575	8.7565	18.83	16.83	11.46	82.95	42.97	37.56	17.88	1.718
P08195	SLC3A2	CD98	3	43117000	3.55113e+07	2.17732e+07	7314450	90973500	53835100	7.11743e+07	2.25602e+07	445300	911080	481630	1.26298e+06	1844635	440990	5.67917e+07	40907070	33779000	25016600	48981500	3.53597e+08	214154850	200924_s_at	7.5583	7.57711	8.00446	8.16247	8.26095	7.83344	7.6271	7.22958	7.5525	7.88802	6.2668	7.03313	6.9294	7.05906	6.59683	7.98374	34.56	35.85	34.22	30.22	27.37	29.8	30.24	29.95
Q08334	IL10RB	CDw210b	1	1546500	1571000				253760	402710	363710											168310	635070		209575_at	6.43437	6.31843	6.96338	7.36685	6.65916	7.89368	9.0227	10.112	9.9283	8.18453	6.63744	6.61005	6.47174	6.81474	7.09332	7.91798	15.24	17.31	9.983	9.626	11.65	7.846	13.68	3.397
A0FGR8	ESYT2		1						298800																224698_at	9.43081	9.4547	8.92246	9.13041	8.24714	8.50795	7.38501	5.46181	6.09534	7.95062	6.96585	9.36872	9.57864	9.86347	8.33394	8.34866	26.92	21.86	17.92	41.55	31.92	41.99	23.4	6.873
A6NGU5			1			259440			935680	1055900	979960					1255900	1789500			371430	392890	155310	3489600	2509900																		0.01351	0.01518	0.005244	0	0.008929	0	0.05432	0.04653
A6NKC4			1	75750350	70225700	11953000	3422700	5828900	11904000	8655800	9446200							9164400	9707500	3089100	5835800	4823900	58864300	51697200																		0.1794	0.1956	0.3663	0.3463	0.3099	0.1539	0.05416	0.3664
A7E2Y1	MYH7B		1							1003500															233949_s_at	4.11055	3.95941	4.30915	4.33111	4.38976	4.27718	4.14539	4.18322	4.19173	4.38537	4.39154	4.39801	4.24669	4.21912	4.44122	4.52287	0.4482	0.4384	0.2535	0.6789	0.5338	0.4345	0.4451	2.283
A8MVS5	C19orf38		1	5515500	4247900	567320															152640
A8MXE2			1																					268840
A8MXY4	ZNF99		1					524460																																		0.008808	0.02331	0.006294	0.01088	0.02138	0	0.01003	0.00607
B5MD39			1									936620	1634900		1861500	1255900	1789500																									0	0	0	0	0	0	0	0
O00170	AIP		1									266330													201782_s_at	7.46829	6.99547	8.55764	8.57617	7.8776	8.23638	8.12343	8.42214	8.22586	8.47111	8.64837	8.98645	8.98758	8.68803	8.5589	8.22769	31.36	34.33	42.06	25.06	29.11	24.35	30.26	33.63
O00338	SULT1C2		1																				553280		240200_at	4.49622	4.53223	4.29319	4.60267	4.52862	4.69679	4.97197	5.1606	4.86737	4.94934	4.87538	4.78833	4.71523	4.77724	4.54841	4.66333	0.1473	0.05823	0.02164	0.02873	0.1022	0.02753	0.2729	0.05478
O00459	PIK3R2		1					1236700																	229392_s_at	5.4573	5.50375	5.38641	5.3942	5.65656	5.23203	5.21324	5.42737	5.32056	5.55205	5.9585	5.66546	5.50453	5.71279	5.55202	5.01206	5.97	6.732	29.31	8.125	7.643	6.962	14.86	19.96
O00592	PODXL		1		349440														306730					1044500	201578_at	5.25881	6.33091	5.23283	4.83612	4.73989	4.29806	4.40623	4.44287	4.54855	4.11094	4.33479	3.94227	4.3239	4.41535	4.21927	3.88108	19.44	28.53	8.592	5.572	10.95	5.19	10.71	8.644
O00754	MAN2B1		1.5	703165	882850																		803410	1006500	209166_s_at	7.84715	7.85327	8.56132	9.11414	7.93284	10.3981	9.68564	9.55391	9.19404	10.1679	8.33998	8.74187	7.82465	7.13461	10.0572	10.8265	26.68	21.43	17.91	20.88	19.69	14.11	24.09	3.724
O14657	TOR1B		1	411710	411500																				209593_s_at	7.62867	7.73287	7.49651	7.47642	7.4225	7.74256	8.47917	8.62279	7.91998	7.99934	6.93053	7.05014	7.25348	8.08202	6.95627	7.51943	6.36	6.598	7.143	8.392	7.785	6.804	8.795	3.505
O14773	TPP1		1	806160						300880															200743_s_at	10.2042	10.049	8.98173	9.54706	8.70497	11.1395	11.0914	10.0975	9.44908	10.8918	9.06509	9.05623	8.82647	9.38508	11.0644	11.0638	33.33	36.77	88.25	30.99	34.22	25.45	32.56	28.38
O14817	TSPAN4		1		231570					182540													1927600	637450	209263_x_at	6.1981	6.156	6.98045	7.03857	7.72678	6.14595	5.89637	5.95242	5.99142	7.54828	5.19748	5.77775	5.40933	5.71879	6.48384	5.15453	42.18	40.01	10.95	15.32	20.8	12.82	17.37	2.767
O15031	PLXNB2		6	7083740	7140240	1.51346e+06	9143150	3758160	1.36964e+06	1511675	1309906							959628	1.39532e+06	801084	561070	746946	9791980	5.97471e+06	208890_s_at	7.24677	7.03538	6.48434	7.34405	5.00735	7.87403	6.35676	6.00596	6.25145	9.89512	4.52147	7.13293	4.9445	4.11681	8.77739	9.76258	27.04	27.25	62.75	52.7	44.89	45.16	57.69	10.18
O15056	SYNJ2		1												290830										216181_at	5.64665	5.47583	6.11631	6.10931	5.93701	5.78126	6.11137	6.08066	6.20763	5.81857	5.86498	5.9626	5.75591	5.81606	5.88926	5.59302	1.838	1.595	2.69	4.859	3.748	3.65	4.794	6.541
O15118	NPC1		2.5	683150																				1.1601e+06	202679_at	6.8	6.40876	6.81047	6.87271	6.74787	5.99774	5.53179	5.70073	5.87401	7.37604	6.51598	7.44217	7.80807	9.82613	6.32968	11.9988	0.3375	0.2094	0.06325	0.641	0.5097	0.51	0.2696	0.01965
O15260	SURF4		1									341440	417770	346540											222978_at	8.89458	8.87777	9.41771	9.41514	9.44344	9.92075	9.11384	8.59489	8.46392	8.78984	7.34626	8.16798	8.50469	8.70589	8.31159	9.32905	55.09	61.61	66.43	50.57	49.7	35.12	42.33	14.82
O15321	TM9SF1		1	4308700	3413600			5462800															4085000	3410100	209150_s_at	7.12308	7.33843	7.79313	7.84762	7.93919	8.42707	7.84851	8.06541	8.62883	7.05201	5.71396	5.7042	5.99268	6.17294	6.74114	7.90219	14.72	15.76	23.35	14.69	14.77	11.52	15.98	4.668
O15394	NCAM2		1.5			452560			424405									377310				264115	822860	992035	205669_at	2.78186	2.83747	3.10371	3.09283	3.08069	2.72699	2.69948	2.86572	2.81946	3.53859	4.15774	4.09549	3.89095	3.69957	3.40742	2.97947	0.2261	0.2134	2.9	0.1041	0.5375	0.1892	0.2126	7.746
O15439	ABCC4		1	610070			8526433	17827667	281960		166550											208330	1838500	2107100	203196_at	8.17699	8.80423	7.79273	6.84218	8.52229	6.58161	4.90023	5.01357	4.92686	4.83999	4.37525	5.1083	5.29306	5.21919	6.33753	5.18315	1.001	1.116	0.3801	0.6654	1.028	0.6226	11.49	0.6252
O43493	TGOLN2		1	1098500	584630																		1916500	1398800	212043_at	10.0601	10.1053	10.1088	10.1684	10.1183	9.42587	10.1533	10.428	10.2541	11.3685	10.8046	11.0906	10.9991	11.2304	10.5796	10.6034	36.49	33.29	34.53	50.84	43.9	47.71	43.11	16.23
O43567	RNF13		1																					432770	201779_s_at	8.04684	8.26578	8.99998	8.86301	8.5763	7.9857	8.82521	10.1262	10.7248	10.7378	9.87168	9.58696	9.28271	9.59308	10.0383	10.5603	19.91	17.89	13.66	14.74	16.65	14.96	16.03	14.86
O43827	ANGPTL7		1																				6641700	12241000	206423_at	3.55279	3.3716	3.6718	3.64783	3.50795	3.35581	3.55705	3.65523	3.98654	3.95827	4.13007	4.19351	4.17868	4.05032	3.9294	3.91379	1.543	2.206	1.128	6.049	4.499	2.705	0.8681	0.07174
O60266	ADCY3		1	1081400																				413400	209320_at	6.67235	6.69752	6.67124	6.67953	5.92591	5.86576	5.71005	5.74269	6.0729	5.3975	5.84344	5.66601	5.65289	5.13565	5.88496	6.38993	25.29	24.69	4.247	10.28	12.02	14.01	11.23	4.109
O60487	MPZL2		1			502660		832540														81575			230518_at	6.54427	6.19734	4.81503	4.8631	4.16663	6.23714	6.49877	7.14558	6.88466	5.77114	5.78204	6.0069	5.76952	5.14084	5.66191	4.51389	10.24	9.932	1.304	4.114	8.509	4.652	29.72	0.7002
O60503	ADCY9		2	464125	640540																		1427850	1344700	204497_at	6.05675	6.12571	5.20074	6.03173	4.66847	6.63236	5.72911	5.93691	5.60975	6.72786	5.21491	5.8569	6.18408	7.19151	5.58435	4.47709	4.599	3.727	3.944	12.65	9.113	11.32	6.771	2.162
O60512	B4GALT3		2																					361430	210243_s_at	6.9554	7.03233	7.427	7.27543	7.66273	7.10725	7.0632	6.99155	7.09632	6.74975	6.38789	6.98273	7.37279	7.25553	6.85325	7.76792	11.07	17.59	11.19	10.03	11.86	9.075	11.6	5.93
O60568	PLOD3		1	949940	560900																		758830	1069200	202185_at	7.48452	7.6238	7.324	7.80937	7.5319	8.39483	7.83794	7.43238	7.58285	7.95338	6.47953	7.06161	6.78534	7.2463	7.71698	8.03301	21.7	22.92	14.28	18.8	20.41	15.32	18.33	5.849
O60637	TSPAN3		1	340340	397530		8593800	10759000															3360500	7897800	203227_s_at	7.75133	7.69178	7.87596	7.81493	7.50059	6.74245	6.39558	5.51442	5.55514	7.57665	7.36473	7.11952	7.31905	7.85235	7.36463	8.88311	45.98	61.48	33.97	31.34	28.86	26.56	24.18	59.13
O75054	IGSF3		2	1483650	1042495	268280																			202421_at	4.03591	3.95323	4.15939	4.5313	4.41398	4.00193	4.09072	4.06253	4.39933	4.77418	4.6859	4.55147	4.25427	4.4733	4.53565	4.41839	0.5437	0.8894	0.5321	0.9223	0.5022	0.6316	6.946	0.7241
O75121	MFAP3L		1																					241890	205442_at	5.42977	5.46118	3.41722	2.42356	2.48734	4.91652	7.23836	7.10625	5.14752	3.20107	2.26596	3.04408	3.12031	2.88266	4.66514	2.49727	0.5567	0.5905	0.5417	2.46	1.331	1.612	4.738	5.422
O75387	SLC43A1		1				628730	1843400			146180												444000		204394_at	6.36273	6.6229	7.64715	7.35349	8.10259	7.70342	7.17544	6.4148	6.63235	5.23507	4.53411	5.42629	5.6635	6.03253	5.02886	4.94687	8.427	7.269	6.255	4.31	6.11	5.166	9.889	0.9813
O75629	CREG1		1																				331500		201200_at	10.6548	10.4305	10.4077	10.4104	11.0911	9.76005	8.55786	8.37298	7.64188	10.6669	5.41192	7.64724	6.66073	5.83577	9.94888	7.33192	50.93	51.27	70.28	50.29	58.56	41.64	70.31	14.1
O75718	CRTAP		1	646990	482930																				226656_at	8.65771	8.23236	7.90708	7.8617	7.76094	6.70717	6.04713	5.85782	5.83094	8.14691	6.34872	6.79868	6.51909	6.3267	7.51788	7.38016	60.88	50.23	35.25	76.94	63.57	69.31	46.72	19.46
O75882	ATRN		1	2865400	1354465		1425700	1723600																1439500	211852_s_at	5.67747	5.79164	6.1397	6.57583	6.97371	6.13115	5.73689	4.89103	5.5246	6.68522	4.87466	5.02827	5.31261	5.44052	5.52347	5.76073	6.816	5.622	12.72	6.162	6.141	4.634	6.781	5.569
O75976	CPD		3	764060	798754		849860																803040	466160	201941_at	8.00822	8.26892	7.65831	8.02063	7.91429	7.50943	7.79816	9.60572	9.01791	8.28523	5.61794	6.83445	7.27667	8.37596	7.00521	6.42338	10.34	10.22	4.301	5.834	6.703	5.815	7.576	3.744
O76082	SLC22A5		1	3954400	2559250	668855			278490	285920								356580	324220	276820	364060	285300		517700	205074_at	6.1148	6.17249	6.35884	6.68757	6.5782	6.50363	6.1447	6.27371	6.13854	5.56157	4.8676	5.15621	5.54098	4.94741	6.12462	4.87244	2.783	4.75	5.574	5.004	3.579	2.868	6.714	3.24
O94933	SLITRK3		1												382480										206732_at	3.53172	3.40829	3.29178	3.34467	3.25827	3.24245	3.45524	3.53578	3.70065	3.49161	3.63818	3.54475	3.4189	3.46437	3.41945	3.38473	0.00614	0.007337	0.006937	0.07379	0.02163	0.03026	0.09784	1.842
O95136	S1PR2		1					1086700															768820	944980	227684_at	6.1285	5.97632	5.59154	5.47838	5.4134	5.55757	5.52404	5.68118	5.73585	5.72117	5.48887	5.53824	5.49189	5.92323	5.7709	5.4852	2.432	2.746	0.9146	1.027	1.78	0.6728	2.761	0.3135
O95185	UNC5C		1																					660030	227838_at	4.26083	4.29016	4.37197	4.32225	4.24063	4.32104	4.38985	4.52015	4.80729	4.57112	5.02399	4.6067	4.76506	4.85089	4.56775	4.59208	0.1941	1.024	3.071	1.69	3.091	2.625	1.35	1.6
O95196	CSPG5		1																					132540	205344_at	4.53838	4.47637	4.65472	4.78097	4.92939	4.69691	4.98495	4.98985	5.01858	4.66078	4.66276	4.60766	4.59353	4.59725	4.80262	4.36815	0.2016	0.1839	0.06666	0.3279	0.1823	0.438	0.06631	25.89
O95297	MPZL1		1	3955100	3605100	2843900		24964000	5838300	6294800	6206600							1294400	1398700			2957500	10050000	9342500	201874_at	6.95762	7.17785	7.07824	7.26593	7.80261	7.61761	6.82657	8.64281	9.7024	6.74301	5.95576	5.59311	5.1524	5.1961	6.22946	7.82585	19.17	25.09	13.4	19.18	20.77	14.08	17.32	5.954
O95302	FKBP9		1		279640																				212169_at	7.42586	7.39832	6.04961	5.16134	6.871	6.52697	7.95663	8.02571	6.71729	5.52103	4.25363	4.44901	4.13371	4.26079	4.85438	4.43069	40.26	26.83	22.2	35.86	28.61	24.22	20.78	6.477
O95427	PIGN		1	316070	219560																				232101_s_at	6.38809	6.56939	6.62889	6.68151	6.94436	7.40578	6.68046	6.32374	6.26712	5.56173	5.53247	5.31178	5.50091	5.51645	5.99911	7.16504	2.489	2.716	2.86	2.034	2.412	1.783	3.581	1.219
O95477	ABCA1		1	620540	850650																			942515	203505_at	6.79281	6.51953	5.94687	5.87687	5.68603	4.1704	4.49252	6.3362	6.15868	7.71538	7.94182	6.26447	5.71537	4.77482	5.82914	6.3089	13	11.17	26.5	3.386	5.841	3.628	10.03	2.393
O95490	ADGRL2		1			305550			385520	543830
O95497	VNN1		2	4716100	4931000																				205844_at	5.60269	5.66439	4.27226	3.65711	2.70883	5.94527	10.8637	9.95355	9.04042	7.64841	2.14227	3.80847	2.44342	2.10578	5.12607	2.67485	1.444	1.453	0.2332	0.405	0.5684	0.1564	0.3069	0.05408
O95711	LY86		1	552160	458850																				205859_at	4.91209	4.94819	6.82534	9.82199	6.14132	7.54627	5.96655	5.95452	5.87485	11.1962	10.8622	8.31273	5.51321	5.39163	11.182	6.77753	1.702	2.168	2.445	2.087	2.114	0.8671	1.569	2.177
O95857	TSPAN13		1					595250																	217979_at	10.0651	10.5612	8.69268	8.31494	8.65251	8.95349	6.63683	6.95075	7.23747	3.94906	10.5832	6.27106	3.2061	3.91024	6.25162	11.7609	24.96	35.35	28.86	1.593	4.784	1.925	13.93	18.04
O95976	IGSF6		1	548910	439570	159980																			206420_at	3.44172	3.23539	4.4914	6.53879	4.14839	4.86248	6.14096	8.25896	8.82301	10.8271	3.82185	8.07871	3.86292	3.99265	9.83915	7.57002	1.451	1.819	1.286	1.018	0.971	0.3934	0.6906	0.7935
O95977	S1PR4		1	7250100	6329000			3716500																	206437_at	7.10437	6.76234	7.45611	7.35009	7.63992	7.78195	8.93162	9.92927	10.0112	7.22665	7.73107	7.73213	7.74782	7.4511	6.88964	6.8185	1.951	2.401	0.5295	0.3424	0.8397	0.2953	2.026	0.2279
O95980	RECK		1						206690	122080	163930							794480	559700						216153_x_at	6.76585	6.63995	7.41526	7.09356	7.35622	7.08031	7.36961	7.56879	7.26095	8.3627	9.92264	9.98221	9.31466	9.12664	7.83951	7.66579	7.063	6.367	2.679	8.977	7.099	6.886	5.434	1.465
O96005	CLPTM1		1	1640000	1664100	148130																		657700	201640_x_at	6.37307	6.42415	6.89593	7.1233	7.06075	7.33773	7.53158	7.7919	8.05323	7.19144	6.87875	6.62201	6.67839	7.12539	6.8358	7.31602	27.86	27.58	65.39	27.01	26.94	23.7	30.32	30.36
P01033	TIMP1		1	1716300	1076500				129890		358370													1047600	201666_at	7.03874	7.36475	8.61459	8.41642	9.30619	8.66612	7.5813	9.93385	10.0148	10.3631	4.71062	8.74888	7.63138	8.37118	9.59644	4.50853	66.04	210.3	237.4	423.6	615.8	192.4	83.34	9.934
P01137	TGFB1		1	882520	893350																				203085_s_at	5.12442	4.41587	7.28009	7.02248	7.56764	7.60727	9.76845	10.4233	9.26604	8.61697	6.14884	6.80165	7.00727	8.39188	7.59093	7.72389	26.85	26.96	19.54	64.98	46.05	35.73	36.22	5.124
P01889	HLA-B		1	156140000	150590000	7811100														679300	1565700	1244100			209140_x_at	11.7023	11.6777	12.4104	12.6859	11.8337	12.7898	13.2901	13.6718	13.9114	13.4266	13.1866	13.2528	13.3451	13.7671	12.9079	12.9408	649.8	618.7	397.4	246.2	339.1	183.4	276.9	75.62
P01891			1			559790																			215313_x_at	11.7982	11.801	12.4527	12.6496	11.6276	12.7693	13.2264	13.5925	13.6475	13.2749	12.8456	13.1043	13.2199	13.7018	12.7406	12.3518	294.5	264.2	348.5	231.6	246.6	173.9	220.8	64.07
P01892			1	61977000	87209000	2177700	210430000	359860000	11150000	11662000	6883900							5033000	3714600	1374800	2828800	2980800	101040000	99045000	215313_x_at	11.7982	11.801	12.4527	12.6496	11.6276	12.7693	13.2264	13.5925	13.6475	13.2749	12.8456	13.1043	13.2199	13.7018	12.7406	12.3518	294.5	264.2	348.5	231.6	246.6	173.9	220.8	64.07
P01903	HLA-DRA		1	2031800	7393200	7268200		19819500												618810	2235200	1269600			208894_at	9.72415	9.29335	11.3838	11.8761	9.56892	11.9963	8.77571	7.3613	8.12605	12.9807	13.244	11.5861	7.27276	5.32216	13.3276	12.2939	290.6	171.9	136.9	138.3	164.1	87.1	79.05	27.07
P01912	HLA-DRB1		1	51634000	42613000	2134100		63682000												915380		330620			201137_s_at	11.2258	10.5734	10.6618	10.7472	8.72858	10.7987	8.14375	6.03923	6.25981	11.9023	12.406	10.7422	9.51314	8.96496	13.2424	11.8449	27.92	17.38	15.22	18.97	20.16	10.92	8.368	3.623
P02671	FGA		1					972870	158010		241320											228060	947760	1696700	231671_at	4.53865	4.54563	4.59977	4.58476	4.51994	5.18767	5.17444	5.29399	5.13852	4.68027	4.71634	4.51081	4.28306	4.54112	4.86834	4.59944	0.02382	0.06984	0.1875	0.1134	0.1043	0.01036	0.3179	0.002717
P02751	FN1		1	1273500	699640			1322987																	210495_x_at	4.44653	5.133	4.40435	4.32999	4.4947	4.12228	4.4149	4.55392	4.53137	4.96906	4.49004	4.38919	4.30954	4.28035	4.53508	4.52031	65.98	33.28	16.97	1208	1010	693.7	201.2	9.159
P03989			1			6894300														474980		907510			209140_x_at	11.7023	11.6777	12.4104	12.6859	11.8337	12.7898	13.2901	13.6718	13.9114	13.4266	13.1866	13.2528	13.3451	13.7671	12.9079	12.9408	649.8	618.7	397.4	246.2	339.1	183.4	276.9	75.62
P04222			1	304040000	234350000		5450400	42517000	277320	262420													2637000	5205900	208812_x_at	12.0989	12.1352	12.2956	12.4977	11.8245	12.8119	13.5037	13.7932	13.9111	13.1779	12.8993	13.018	13.0866	13.573	12.745	12.6305	245.9	253.4	186.7	219.9	204.3	137.6	145.9	50.1
P04406	GAPDH		1	857580			2587900					1390000	1569700	939010	1263900		390040						2763800	845790	212581_x_at	11.6494	11.6581	12.9981	13.4346	12.9512	13.5372	13.5828	12.8292	11.8528	12.6193	10.5509	11.5337	11.3877	11.512	12.0759	10.3329	324.9	283.4	435.6	680.6	548.1	496.1	559.6	511.7
P04440	HLA-DPB1		1	5128500	5176100	1044200	31156000	40253000													357230	160870			201137_s_at	11.2258	10.5734	10.6618	10.7472	8.72858	10.7987	8.14375	6.03923	6.25981	11.9023	12.406	10.7422	9.51314	8.96496	13.2424	11.8449	27.92	17.38	15.22	18.97	20.16	10.92	8.368	3.623
P04839	CYBB		3	115743140	110234800	9.93553e+06	621900	4279533	1.00338e+07	9300600	9.10573e+06							8758425	7634550	5.53043e+06	7458600	9423050	57299380	51252420	203923_s_at	4.36607	4.39012	6.21377	8.44008	6.47807	7.85241	10.1995	7.69907	5.60776	12.707	11.1923	9.97595	7.1483	5.03264	9.88305	12.1921	7.839	7.836	7.42	4.286	5.332	1.862	4.026	1.315
P04843	RPN1		1	908890	1065900																				201011_at	7.90379	8.23586	10.0763	10.1575	10.0592	8.83713	7.76449	7.76772	7.88391	9.28572	7.78464	8.22906	8.29672	8.75808	9.20525	10.0753	35.82	40.84	38.16	31.14	32.11	23.34	30.05	15.38
P04844	RPN2		1		430270																				213491_x_at	10.8215	11.1273	10.7272	10.8072	10.9196	11.8205	10.6299	9.19809	9.04293	10.3284	9.51254	10.1189	10.0808	10.4286	10.8267	11.6461	54.26	61.37	86.88	77.26	73.67	53.02	62.38	17.82
P04899	GNAI2		2.5									384760			588717	829520	740463								201040_at	7.26683	7.19039	9.30872	9.6762	8.81432	9.06629	9.93362	10.6709	10.4694	10.3134	9.07366	9.57406	9.07827	9.67125	9.38061	9.08815	72.4	63.84	35.29	70.06	63.66	62.7	47.22	31.54
P05023	ATP1A1		1									273440		225990	329550		318160								220948_s_at	8.84024	8.74693	9.15794	9.24499	9.00494	9.10955	7.677	7.16754	7.29755	9.16046	7.43422	9.70339	9.58368	8.52656	9.6662	9.18852	50.61	59.02	58.41	58.78	56.85	42.92	56.57	31.48
P05026	ATP1B1		1	873760	724420	484750		4810250																	201243_s_at	9.54152	9.20848	8.8841	8.17563	7.25697	6.46192	5.7671	5.80663	5.65594	5.79462	4.50872	5.22024	5.04658	5.54451	8.09869	3.8621	3.212	5.699	32.33	7.28	8.376	2.083	18	88.95
P05141	SLC25A5		3									1478530	1.37704e+06	792350											200657_at	11.1618	11.333	12.0953	12.0788	12.2144	11.2415	9.76171	8.33728	8.13702	11.3481	10.6908	10.6353	10.6239	10.6918	11.6101	11.2596	90.04	94.63	104.5	66.44	79.36	78.71	124.1	61
P05164	MPO		1			390760	6841962	9823000		479280	153700														203949_at	6.30512	7.3509	12.5769	13.176	11.3123	12.7266	11.3661	7.28894	6.44462	6.00212	5.10119	5.55403	6.09655	4.93035	8.12803	5.70432	0.12	0.1785	0.08164	0.1984	0.13	0.03464	0.0955	0.3705
P05534			1						349100														1179000	1774300	215313_x_at	11.7982	11.801	12.4527	12.6496	11.6276	12.7693	13.2264	13.5925	13.6475	13.2749	12.8456	13.1043	13.2199	13.7018	12.7406	12.3518	294.5	264.2	348.5	231.6	246.6	173.9	220.8	64.07
P05538	HLA-DQB2		1				42075000	21970000																	215536_at	5.46221	5.46909	5.31537	5.23792	5.11896	4.95957	5.30899	5.43505	5.99848	5.94358	6.23653	5.82868	5.81229	5.60123	7.32964	5.95746	0.584	0.3451	0.1785	0.3246	0.3153	0.1789	0.2746	0.03761
P06576	ATP5F1B		3									2.35443e+06	2.40573e+06	1.94612e+06	719093	441200	448610								201322_at	10.5557	10.7693	11.6589	11.718	11.9414	11.4246	10.2835	9.59718	9.4095	10.593	9.72798	10.097	10.0864	10.0115	10.8714	10.5889	189.5	198.4	338.4	124.3	143.7	149.4	214.1	102.9
P06865	HEXA		1	688320	507520			1674300															522430		201765_s_at	8.31996	8.20183	8.94418	9.06772	8.5871	9.92303	9.2492	7.907	7.74591	8.87879	8.14586	7.81836	7.70755	8.45383	8.81749	8.0986	21.88	18.62	24.9	22.68	21.61	17.65	21.03	5.809
P07339	CTSD		1		482850			759240															417300		200766_at	5.57873	5.31455	6.52675	6.76113	6.24955	8.18239	9.89392	9.55257	8.19001	8.29943	4.61955	5.80654	5.77203	7.31893	5.29087	6.05924	254.7	241.9	856.1	422.7	300.9	203.4	321.9	74.85
P07900	HSP90AA1		3.5									127047	249810	176310	981682	846848	922025								214328_s_at	12.8116	12.9338	12.0237	11.9816	12.4872	11.7457	10.5294	9.12926	9.68398	11.4127	11.1827	11.5189	11.7131	11.7359	11.5994	11.9148	124.4	178.6	206.7	153.9	141	123.8	176.9	214.8
P07948	LYN		1									655940	618600	558740	643120		589680								202626_s_at	9.98725	9.83611	9.49011	8.97111	9.26002	8.59836	9.77281	11.4519	11.9143	11.1873	10.9789	9.12337	5.62037	10.2245	10.8461	11.6464	6.9	7.57	5.497	4.332	5.13	2.924	6.187	2.061
P07949	RET		1						506870	668650	95158											360990	5498600	4132200	205879_x_at	5.57235	5.4119	5.74687	5.75929	5.69413	5.74162	5.98634	5.92371	6.0934	5.26355	5.357	5.45259	5.55638	5.31874	5.27858	5.78915	0.4102	0.4922	0.598	0.06613	0.1749	0.04016	0.2132	0.3693
P08236	GUSB		1	498360			2119700	2639100															269690	510370	202605_at	10.0154	10.6553	10.0335	10.3701	10.0828	10.9968	10.0378	8.07063	7.67703	9.60553	8.04273	8.38737	8.22312	8.74107	9.79508	8.94537	24.66	20.88	17.27	16.23	17.84	12.51	16.61	5.723
P08238	HSP90AB1		5									1.19212e+06	746212		721172	889578	1.09591e+06								200064_at	11.3293	11.1445	11.5052	11.264	11.7771	12.2396	9.74682	7.72893	7.7096	9.6221	10.3438	10.2016	10.4397	9.63751	10.1586	10.3612	282.3	346.6	408	364.1	309.5	310.2	340	251.3
P08246	ELANE		1																				405560	333160	206871_at	3.85552	3.94599	12.1485	13.1125	10.4078	12.5899	11.7421	6.48849	4.23127	4.10094	3.30447	4.49719	5.1306	3.36724	7.96064	5.06824	1.98	1.675	0.5245	0.2929	0.9298	0.1351	1.197	0.2286
P08311	CTSG		1																				2177800	2398900	205653_at	5.69629	5.83652	11.6384	12.5019	9.46663	12.7522	10.457	6.60058	5.74524	5.34875	5.33413	5.88458	6.27682	4.83391	9.05396	6.06703	8.277	3.702	0.03624	0.9378	1.111	0.3401	2.694	0.03097
P08670	VIM		5												912889	668940	1024064								201426_s_at	11.8655	11.2928	12.0842	12.4128	9.567	11.6439	12.5013	12.352	10.6191	13.2885	11.1476	12.4068	12.175	10.5425	13.1726	12.6993	692.3	500.7	73.04	957.2	770.2	943.1	129.7	50.27
P09651	HNRNPA1		1																				497880	534250	200016_x_at	13.4034	13.447	13.066	13.0445	13.216	12.8222	11.9572	8.16998	7.55637	12.5001	12.5532	12.7361	12.7222	12.7456	12.7081	12.8635	60.94	61.95	43.42	50.44	50.09	50.76	61.04	31.72
P09871	C1S		1					3013400																	208747_s_at	5.22147	5.50915	4.42402	4.1837	4.27864	4.94746	5.32982	5.42677	5.46164	4.2834	4.0999	4.19117	4.06521	4.12075	4.54815	4.57177	229.4	222.9	81.34	158.6	199.8	150.9	157.1	3.619
P0C7U0	ELFN1		1						299840		202310													363710	229581_at	4.76921	4.87654	4.96833	5.04202	4.84427	4.76999	4.66212	4.66864	4.82026	4.70029	4.58636	4.53907	4.62476	4.49023	4.62306	4.53381	0.9244	1.925	0.2704	0.2883	0.4917	0.2453	0.4315	1.276
P0CB47	UBTFL1		1																				2984500
P0CG47	UBB		2									4698200	2548250	6975000	5937850	3813080	4744800								200633_at	13.2537	13.2891	13.1371	13.0047	13.2552	12.7832	12.4281	11.9336	11.6688	12.3778	12.4135	12.1678	12.4611	13.2838	12.3116	12.8491	118.9	137.2	258.8	142.3	137.5	154.2	146	185.5
P0CG48	UBC		2									6975000	2548250	4698200	4744800	3813080	5937850								211296_x_at	12.8726	12.7743	13.0193	13.237	12.9943	12.7235	13.2039	13.4157	13.5946	13.5195	13.0505	13.1216	13.0551	13.5206	12.982	13.5207	416.4	412.8	219.1	449.5	349	509	417.5	184.1
P10316			1	61977000	87209000	2177700	210430000	359860000	11150000	11662000	6883900							5033000	3714600	1374800	2828800	2980800	101040000	99045000	215313_x_at	11.7982	11.801	12.4527	12.6496	11.6276	12.7693	13.2264	13.5925	13.6475	13.2749	12.8456	13.1043	13.2199	13.7018	12.7406	12.3518	294.5	264.2	348.5	231.6	246.6	173.9	220.8	64.07
P10319			1	526160	504310	266950	18255000	160440000	984630	347320	1037900							385980	302270	265020		454870	18490000	16585000	209140_x_at	11.7023	11.6777	12.4104	12.6859	11.8337	12.7898	13.2901	13.6718	13.9114	13.4266	13.1866	13.2528	13.3451	13.7671	12.9079	12.9408	649.8	618.7	397.4	246.2	339.1	183.4	276.9	75.62
P10321	HLA-C		1	9020500	12770000	1372800			883150	626350	565470										682050	326580	8803600	7837900	208812_x_at	12.0989	12.1352	12.2956	12.4977	11.8245	12.8119	13.5037	13.7932	13.9111	13.1779	12.8993	13.018	13.0866	13.573	12.745	12.6305	245.9	253.4	186.7	219.9	204.3	137.6	145.9	50.1
P10586	PTPRF		1			396760			1074900	900750	1046200							696580	596230		389380	438990	3506550	2516550	200636_s_at	5.62205	5.7917	5.21702	5.03325	4.93447	5.11464	5.19978	5.44166	5.32131	4.38911	4.47167	4.42275	4.33892	4.32206	5.16223	4.69412	23.96	22.33	5.287	5.726	6.406	4.208	29.15	8.909
P10809	HSPD1		5									3459496	2447980	1344328	775320		687005								200807_s_at	11.833	12.1211	12.1647	12.099	12.7146	11.2888	9.63607	7.46754	8.06043	9.88799	10.1926	10.4475	10.6666	9.55249	10.5651	10.1636	47.58	77.9	257.8	38.14	42.88	38.93	54.02	46.31
P11021	HSPA5		2									310450		163180	412625										211936_at	10.1119	10.0253	11.2366	11.6909	11.416	11.066	9.10695	8.60813	9.28154	10.4252	8.72668	9.85855	10.0005	10.7011	10.3713	11.1269	71.5	115.2	72.38	142.7	98.66	81.56	55.7	31.5
P11047	LAMC1		1				2614800	2841900																	200771_at	6.20591	6.65545	6.32461	6.2252	5.70169	6.16455	5.68809	5.31161	5.77618	4.33051	7.30486	3.49891	3.41768	3.37646	4.0689	7.05779	87.06	74.05	12.02	51.23	51.81	65.49	55.41	2.269
P11117	ACP2		1	402770	670870		4578200	5270400															651790	1744220	202767_at	6.3106	6.45082	6.51195	5.95792	6.52137	7.67559	7.48611	7.02514	6.79113	6.81272	5.13095	5.95625	5.49714	5.88993	5.76735	4.4177	12.85	13.32	19.88	7.841	9.662	5.644	9.397	6.762
P11142	HSPA8		4												460228	486405	506245								208687_x_at	10.9959	11.2647	11.8734	11.8945	12.3903	12.1299	10.9395	9.84192	9.86412	10.7327	10.8055	11.3477	11.5735	11.4424	11.4104	10.5917	109.7	177.3	174	174.9	147.7	109.3	129.1	113.7
P11166	SLC2A1		1	45486000	58623000			125250000	8729300	8694400								1276100	2315000	2791900	384970	2407500	707470000	293480000	201250_s_at	6.44535	6.50766	6.71521	6.56058	7.53267	5.86731	5.72344	5.81503	5.79082	5.72987	6.62543	5.91188	6.21315	6.73174	6.65123	8.93632	6.598	5.456	4.126	18.51	8.923	14.83	48.75	20.37
P11678	EPX		1					1570500																	214627_at	4.48785	4.34531	9.13941	5.45098	5.12137	7.12562	7.85229	5.28179	4.99397	4.16969	4.22987	3.98845	3.98558	4.22545	4.44973	4.19219	0.04402	0.02874	0.05645	0.03407	0.0455	0.03662	0.07266	0.1204
P12235	SLC25A4		1									536200	274660	322390											202825_at	6.89961	6.75904	6.65901	6.40956	7.10007	6.37407	6.17921	6.24762	6.58712	5.83315	6.61943	6.10673	6.80115	7.07549	6.04616	7.14049	7.075	8.501	11.18	37.66	27.73	29.97	15.78	14.17
P12236	SLC25A6		3									833220	906980	739767											212826_s_at	11.619	11.6817	11.7579	11.757	11.9027	11.8664	10.329	7.48003	7.0057	11.5931	11.0765	11.1839	11.0637	10.2621	11.4149	10.7602	0	0	0	0	0	0	0	0
P13010	XRCC5		2												317245	358140	404400								208642_s_at	9.17029	9.35891	10.4489	10.589	11.0847	10.0671	10.2442	9.62615	9.25207	9.75454	9.4772	9.67928	9.74434	9.90313	9.73904	10.1272	52.32	44.73	45.54	51.02	48.45	59.55	64.26	22.06
P13674	P4HA1		1					1755200																	207543_s_at	7.84572	7.62981	8.30047	8.13299	8.11645	7.7355	7.53669	7.47645	6.83732	8.35549	7.66057	7.31629	7.28596	7.30778	8.43403	9.05726	10.68	13.02	13.5	12.81	12.49	12.24	13.02	6.827
P13746			1	30026000	18254000	1652700														434280	741500	461460			215313_x_at	11.7982	11.801	12.4527	12.6496	11.6276	12.7693	13.2264	13.5925	13.6475	13.2749	12.8456	13.1043	13.2199	13.7018	12.7406	12.3518	294.5	264.2	348.5	231.6	246.6	173.9	220.8	64.07
P14384	CPM		3	4.14773e+06	6766400	1906200			3.92833e+06	4038550	2824200	290130						1.86557e+06	1.92103e+06		2129300	1598500	15867750	18825600	235706_at	4.54624	4.44694	4.43044	5.31011	4.13391	6.11151	5.44282	5.51041	5.06881	6.87351	4.7206	4.56143	4.50655	4.14831	5.8752	4.66908	29.46	17.37	4.854	1.521	3.121	1.374	3.507	1.675
P14415	ATP1B2		1	624570																					204311_at	5.33863	5.66897	5.09338	5.02768	6.06913	5.31394	5.60698	5.66858	5.99355	5.18503	5.29654	5.10108	4.9434	5.12973	4.88449	5.01438	3.198	2.696	6.096	1.103	2.335	1.485	3.269	119.1
P14625	HSP90B1		1	1848800	1779200			4923700							759630	452070	675920						2.11135e+06	8.15063e+06	200599_s_at	10.4045	10.5297	11.0562	11.4286	11.1432	11.3295	9.48722	7.14435	7.41143	10.5253	9.97723	10.3696	10.39	10.6544	10.7515	12.18	138.9	195.8	194.6	275.1	238.5	174.2	113.3	66.07
P15586	GNS		1																					294050	212335_at	6.33699	6.65728	6.65652	6.78696	6.9505	9.20521	9.59608	9.73032	9.23691	9.14016	4.77194	6.39379	5.779	7.51804	6.11275	7.86474	51.03	41.34	132.8	36.58	33.82	29.89	38.3	6.374
P16189			1			559790																			215313_x_at	11.7982	11.801	12.4527	12.6496	11.6276	12.7693	13.2264	13.5925	13.6475	13.2749	12.8456	13.1043	13.2199	13.7018	12.7406	12.3518	294.5	264.2	348.5	231.6	246.6	173.9	220.8	64.07
P16190			1			559790																			215313_x_at	11.7982	11.801	12.4527	12.6496	11.6276	12.7693	13.2264	13.5925	13.6475	13.2749	12.8456	13.1043	13.2199	13.7018	12.7406	12.3518	294.5	264.2	348.5	231.6	246.6	173.9	220.8	64.07
P16278	GLB1		1	937210																					201576_s_at	7.66758	7.77835	8.53411	8.85096	8.42649	10.0558	9.412	9.19854	9.54081	8.87213	6.87667	6.79359	6.31194	6.83935	9.01353	7.8913	9.879	9.354	21.04	9.769	9.328	6.877	12.71	3.42
P17181	IFNAR1		2	1.11735e+06	880198	263120	1716400	1137403	305403	330990	393130								304660			287645	823415	1335135	225669_at	6.16853	6.40425	6.28346	6.67644	6.77375	7.03019	7.31699	8.30484	8.46268	7.15935	7.13252	6.30727	5.93824	6.15294	6.59767	7.76429	11.08	11.4	7.675	7.493	9.259	7.521	9.85	5.733
P17342	NPR3		1				1386400	2464400																	219054_at	10.6088	10.2043	8.72634	7.01654	8.17703	8.62963	7.56183	7.90735	7.933	3.12117	3.34312	3.11905	3.82264	3.28452	4.36253	3.22627	1.815	0.8131	0.6699	2.551	1.355	1.608	0.4071	0.03327
P17661	DES		1												630050										202222_s_at	4.59235	4.53115	5.48764	5.63735	5.71847	4.44513	4.6091	4.72089	5.18843	5.66449	5.58804	5.5777	5.49413	5.60234	5.79618	5.29327	33.44	34.19	4.959	91.66	288	1008	2366	2.572
P20036	HLA-DPA1		1	8493800	10629000	2144000	3649000	21440000													729640	338940			211990_at	12.4124	12.0963	11.5946	11.9308	9.79281	11.7563	8.60278	6.20171	5.85243	12.9392	13.0654	11.7819	9.63976	9.0072	13.9269	13.2406	57.69	37.37	30	34.37	39.17	19.82	22.23	7.072
P20039			1	51634000	42613000	2134100		63682000												915380		330620																				75.62	53.78	38.27	35.57	52.25	21.51	29.03	6.425
P20160	AZU1		1																			210470			214575_s_at	4.14087	4.16784	11.725	12.6	9.59333	12.4273	11.4666	6.40887	4.09497	4.2883	3.35122	3.8605	4.38223	3.53779	5.90186	3.96291	0.1998	0.1772	0.04597	0.1663	0.1382	0.1504	0.1428	0.4023
P20645	M6PR		1	6.94765e+06	6.20421e+06	2415300	20771000	51051000	4145800	4174600	3616300				5680800	1041190	1208000	3433400	4146000	1562100	2269100	1183136	3.00953e+07	18709800	200901_s_at	9.12057	9.11111	9.36597	9.67626	9.2989	10.2657	9.30628	8.0027	8.12733	9.53457	8.5846	9.13817	9.08325	9.29406	10.0281	10.1016	21.18	19.7	24.17	17.72	19.07	18.79	23.14	6.738
P21731	TBXA2R		1				2332400	2998900																	207555_s_at	5.75587	5.68697	5.96485	6.01799	5.93228	5.08227	5.16725	5.49552	5.59356	6.70513	6.9498	6.79991	6.75298	6.61696	6.60975	6.39238	1.602	2.019	4.862	20.41	15.16	19.47	1.157	0.3789
P21796	VDAC1		3.5				886390					663796	1291072	835605											212038_s_at	7.48331	7.42859	10.1472	10.1923	10.1353	8.80221	6.41151	4.83105	5.12045	8.93295	7.90309	8.33941	8.23008	8.65843	9.5453	8.37181	36.26	40.54	54.68	35.85	36.84	34.12	36.65	45.19
P21817	RYR1		1									3533100		3002600											205485_at	3.43091	3.37342	4.15447	4.24779	4.83359	3.69271	3.78955	4.00051	3.92426	4.31249	3.09006	3.25623	3.42005	3.17067	4.85302	3.42355	0.3349	0.3744	0.2781	0.2037	0.304	0.1565	0.2069	2.907
P21964	COMT		1									502610		634890											208818_s_at	8.8888	8.59613	9.4884	9.7708	9.02261	10.4281	8.17602	5.64185	5.81953	8.84717	5.90345	6.52112	6.2461	6.82116	8.67072	8.72871	13.97	13.74	35.15	18.99	16.72	13.68	16.86	13.35
P22001	KCNA3		1	490910	673010																				207237_at	5.03058	5.21171	4.82775	4.68304	4.04544	5.13027	5.1223	5.16145	5.11102	5.37546	8.00164	8.61231	8.50964	6.45756	5.68018	6.17368	0.133	0.2428	0.04565	0.07903	0.1147	0.02439	0.1344	0.166
P22794	EVI2A		1			136690																			204774_at	8.33972	7.497	7.23906	7.30019	4.23924	7.88377	7.88274	10.2531	11.0982	10.6193	8.02451	9.51185	9.28827	9.03114	9.67184	8.1659	3.249	4.161	1.22	2.346	2.724	1.469	1.873	15.26
P23528	CFL1		1.5									1500500			460045										200021_at	11.7734	12.2418	12.5562	12.9389	12.8681	12.642	13.0817	13.11	12.7326	13.0394	12.1558	12.421	12.4067	13.149	13.0087	12.7766	87.5	92.81	67.89	125.7	120.2	100.1	78.58	83.5
P25106	ACKR3		1	199500	206290																																					58.72	44.54	1.424	37.74	27.11	58.54	26.32	4.493
P25116	F2R		1					1068600																	203989_x_at	5.80868	6.32914	6.33324	4.86169	6.03041	4.68514	4.10814	4.09378	4.3426	2.35079	2.3134	2.75458	5.37538	7.47197	2.7814	2.48991	8.552	5.001	7.22	25.9	18.39	14.9	2.682	0.4008
P26010	ITGB7		2	1589140	1.46226e+06	464220	5024000	10276750																	205718_at	5.48418	5.61535	5.96146	7.10328	6.67555	6.15922	5.77275	5.8084	5.84696	7.13511	8.41427	8.71346	8.96377	9.44506	9.61579	7.94657	0.974	0.9785	0.9663	0.7456	0.8012	0.3476	1.636	0.5823
P27169	PON1		1					1002600																	206345_s_at	3.05682	3.04445	3.08154	2.952	3.06881	3.13345	3.24124	3.32682	3.55628	3.16774	3.15787	3.14705	3.07875	3.14118	3.21184	3.19018	0.04975	0.08132	2.256	0.005218	0.03047	0.01055	0.03883	0.4089
P27797	CALR		1												505150		474400								214315_x_at	6.94194	7.00846	9.22773	9.52557	8.79078	9.48962	7.5157	6.77442	6.07324	8.04064	7.3041	7.40137	7.73511	8.68839	8.25258	8.80868	138.5	180.2	173.4	234.9	184.6	141.3	113.1	65.61
P29317	EPHA2		1				996430	902350																	203499_at	4.23556	4.22076	4.3616	4.44041	4.35495	4.20143	4.2393	4.503	4.4228	4.56132	4.67461	5.01094	4.51642	4.72234	4.96183	9.35047	8.988	13.8	4.78	6.277	6.427	3.58	7.679	1.092
P29350	PTPN6		4									1.28293e+06	1169010	533036											206687_s_at	8.21743	8.02306	9.03446	9.04199	8.05085	9.82229	11.0834	11.7546	11.8391	10.1162	10.3059	9.02351	8.78385	9.05232	9.99193	8.93	7.643	7.437	12.22	3.63	5.141	1.786	9.568	1.371
P29376	LTK		1	575590	385480																				207106_s_at	4.15669	4.0429	4.99166	5.05137	4.83145	3.98024	3.96987	4.02641	4.38595	4.803	4.80105	5.32136	5.38449	4.35436	4.68774	8.47642	12.15	9.16	4.204	12.54	14.45	24.15	48.8	1.828
P29972	AQP1		1	4965800	4825400	394680																			209047_at	3.87046	4.34512	3.82144	3.74566	4.2184	3.75147	4.28601	4.43477	4.42217	3.74022	3.90382	3.9737	3.94841	3.91378	3.84375	3.81506	275.9	187.5	14.28	563.7	305.2	159	126	18.48
P30048	PRDX3		1															309790							201619_at	9.13842	9.97937	10.3668	10.4514	10.7619	10.7539	9.60332	8.97597	8.89692	9.67007	7.48603	8.2203	7.81348	7.67729	9.60823	9.27134	30.09	34.23	118.8	26.79	30.7	30.13	35.41	23.33
P30443	HLA-A		1	30026000	18254000	1652700														434280	741500	461460			215313_x_at	11.7982	11.801	12.4527	12.6496	11.6276	12.7693	13.2264	13.5925	13.6475	13.2749	12.8456	13.1043	13.2199	13.7018	12.7406	12.3518	294.5	264.2	348.5	231.6	246.6	173.9	220.8	64.07
P30447			1						349100														1179000	1774300	215313_x_at	11.7982	11.801	12.4527	12.6496	11.6276	12.7693	13.2264	13.5925	13.6475	13.2749	12.8456	13.1043	13.2199	13.7018	12.7406	12.3518	294.5	264.2	348.5	231.6	246.6	173.9	220.8	64.07
P30455			1	30026000	18254000	1652700														434280	741500	461460			215313_x_at	11.7982	11.801	12.4527	12.6496	11.6276	12.7693	13.2264	13.5925	13.6475	13.2749	12.8456	13.1043	13.2199	13.7018	12.7406	12.3518	294.5	264.2	348.5	231.6	246.6	173.9	220.8	64.07
P30459			1			348140																			215313_x_at	11.7982	11.801	12.4527	12.6496	11.6276	12.7693	13.2264	13.5925	13.6475	13.2749	12.8456	13.1043	13.2199	13.7018	12.7406	12.3518	294.5	264.2	348.5	231.6	246.6	173.9	220.8	64.07
P30460			1	156140000	150590000	7811100														679300	1565700	1244100			209140_x_at	11.7023	11.6777	12.4104	12.6859	11.8337	12.7898	13.2901	13.6718	13.9114	13.4266	13.1866	13.2528	13.3451	13.7671	12.9079	12.9408	649.8	618.7	397.4	246.2	339.1	183.4	276.9	75.62
P30464			1			2112500	29624000	137080000	734570	532530	476560										898890	361070	596180	876440	209140_x_at	11.7023	11.6777	12.4104	12.6859	11.8337	12.7898	13.2901	13.6718	13.9114	13.4266	13.1866	13.2528	13.3451	13.7671	12.9079	12.9408	649.8	618.7	397.4	246.2	339.1	183.4	276.9	75.62
P30466			1			2112500	29624000	137080000	734570	532530	476560										898890	361070	596180	876440	209140_x_at	11.7023	11.6777	12.4104	12.6859	11.8337	12.7898	13.2901	13.6718	13.9114	13.4266	13.1866	13.2528	13.3451	13.7671	12.9079	12.9408	649.8	618.7	397.4	246.2	339.1	183.4	276.9	75.62
P30475			1			2112500	29624000	137080000	734570	532530	476560										898890	361070	596180	876440	209140_x_at	11.7023	11.6777	12.4104	12.6859	11.8337	12.7898	13.2901	13.6718	13.9114	13.4266	13.1866	13.2528	13.3451	13.7671	12.9079	12.9408	649.8	618.7	397.4	246.2	339.1	183.4	276.9	75.62
P30480			1	156140000	150590000	7811100														679300	1565700	1244100			209140_x_at	11.7023	11.6777	12.4104	12.6859	11.8337	12.7898	13.2901	13.6718	13.9114	13.4266	13.1866	13.2528	13.3451	13.7671	12.9079	12.9408	649.8	618.7	397.4	246.2	339.1	183.4	276.9	75.62
P30481			1	526160	504310	266950	18255000	160440000	984630	347320	1037900							385980	302270	265020		454870	18490000	16585000	209140_x_at	11.7023	11.6777	12.4104	12.6859	11.8337	12.7898	13.2901	13.6718	13.9114	13.4266	13.1866	13.2528	13.3451	13.7671	12.9079	12.9408	649.8	618.7	397.4	246.2	339.1	183.4	276.9	75.62
P30484			1			2112500	29624000	137080000	734570	532530	476560										898890	361070	596180	876440	209140_x_at	11.7023	11.6777	12.4104	12.6859	11.8337	12.7898	13.2901	13.6718	13.9114	13.4266	13.1866	13.2528	13.3451	13.7671	12.9079	12.9408	649.8	618.7	397.4	246.2	339.1	183.4	276.9	75.62
P30486			1	156140000	150590000	7811100														679300	1565700	1244100			209140_x_at	11.7023	11.6777	12.4104	12.6859	11.8337	12.7898	13.2901	13.6718	13.9114	13.4266	13.1866	13.2528	13.3451	13.7671	12.9079	12.9408	649.8	618.7	397.4	246.2	339.1	183.4	276.9	75.62
P30491			1	526160	504310	266950	18255000	160440000	984630	347320	1037900							385980	302270	265020		454870	18490000	16585000	209140_x_at	11.7023	11.6777	12.4104	12.6859	11.8337	12.7898	13.2901	13.6718	13.9114	13.4266	13.1866	13.2528	13.3451	13.7671	12.9079	12.9408	649.8	618.7	397.4	246.2	339.1	183.4	276.9	75.62
P30501			1			2112500	29624000	137080000	734570	532530	476560										898890	361070	596180	876440	208812_x_at	12.0989	12.1352	12.2956	12.4977	11.8245	12.8119	13.5037	13.7932	13.9111	13.1779	12.8993	13.018	13.0866	13.573	12.745	12.6305	245.9	253.4	186.7	219.9	204.3	137.6	145.9	50.1
P30504			1	9020500	12770000	1372800			883150	626350	565470										682050	326580	8803600	7837900	208812_x_at	12.0989	12.1352	12.2956	12.4977	11.8245	12.8119	13.5037	13.7932	13.9111	13.1779	12.8993	13.018	13.0866	13.573	12.745	12.6305	245.9	253.4	186.7	219.9	204.3	137.6	145.9	50.1
P30505			1			2112500	29624000	137080000	734570	532530	476560										898890	361070	596180	876440	208812_x_at	12.0989	12.1352	12.2956	12.4977	11.8245	12.8119	13.5037	13.7932	13.9111	13.1779	12.8993	13.018	13.0866	13.573	12.745	12.6305	245.9	253.4	186.7	219.9	204.3	137.6	145.9	50.1
P30508			1			2112500	29624000	137080000	734570	532530	476560										898890	361070	596180	876440	208812_x_at	12.0989	12.1352	12.2956	12.4977	11.8245	12.8119	13.5037	13.7932	13.9111	13.1779	12.8993	13.018	13.0866	13.573	12.745	12.6305	245.9	253.4	186.7	219.9	204.3	137.6	145.9	50.1
P30685			1	304040000	234350000		5450400	42517000	277320	262420													2637000	5205900	209140_x_at	11.7023	11.6777	12.4104	12.6859	11.8337	12.7898	13.2901	13.6718	13.9114	13.4266	13.1866	13.2528	13.3451	13.7671	12.9079	12.9408	649.8	618.7	397.4	246.2	339.1	183.4	276.9	75.62
P30825	SLC7A1		2	1.51659e+07	12215850	2784000	2742060	6502100	4779150	3885415	1908450							1.62327e+06	1.46433e+06	1486000	2189950	2815700	26762080	23155810	212295_s_at	10.3096	10.2739	10.0303	9.96469	10.0994	9.15716	6.86471	6.19278	5.93958	7.00092	7.51598	8.16494	8.2462	7.42132	8.29276	8.99125	3.508	3.714	2.057	4.177	3.556	5.231	4.863	4.581
P30989	NTSR1		1																339590					3326300	207360_s_at	5.14647	5.21877	5.78556	6.25587	5.3794	5.30815	5.25748	5.30702	5.841	5.74198	5.09586	5.14337	4.94609	4.96078	5.43118	5.03761	0.01579	0.03181	0.0112	0.008248	0.01501	0	0.08446	0.4103
P31146	CORO1A		1.5												585470		834860								209083_at	7.53809	7.62415	9.15719	10.0196	6.95912	11.7365	13.1634	13.6708	13.2046	11.1268	10.678	11.0929	10.9393	11.0777	10.3577	10.1063	9.638	12.62	9.297	7.874	10.56	3.238	9.684	13.89
P34972	CNR2		1				236510																		206586_at	4.82533	4.82813	4.61051	4.93674	4.67403	5.07853	5.57731	5.62897	5.78705	4.87375	6.66843	4.90127	4.82347	4.96926	4.9221	5.13369	0.007443	0.01292	0.00485	0.007225	0.007202	0	0.008924	0
P35052	GPC1		1	1145200	782810																		431470	250120	202756_s_at	5.03679	5.08143	5.00262	5.15612	5.11447	5.30058	5.60204	5.80451	5.9415	5.10784	5.28064	4.98846	5.00629	4.95627	5.16307	4.94797	21.22	17.34	48.54	38.05	35.38	27.3	22.38	24.76
P35367	HRH1		1								241280														205580_s_at	3.8321	3.80153	4.04994	4.1797	4.04682	4.1499	4.45587	4.4948	4.46254	4.16164	4.16238	4.33005	4.19607	3.94659	4.27536	3.97167	2.844	2.179	0.2734	6.245	2.781	3.343	1.928	1.259
P35408	PTGER4		1						239370		218420											152580		839180	204897_at	11.2986	10.8549	9.48354	9.35515	6.19802	7.66822	7.4454	7.66736	9.26767	9.89474	6.57798	9.50446	9.39121	10.2459	9.22211	6.69785	5.486	6.81	2.844	1.781	2.41	3.674	3.525	0.4205
P35579	MYH9		6									528832	681143	948243	514925	527630	387039								211926_s_at	6.80555	6.75638	7.25943	7.7242	7.33557	7.85046	9.58669	9.80778	9.18666	9.13156	8.5873	9.03078	9.09044	9.15197	8.09445	7.78212	203.6	157	66	532.2	291.5	355.1	114.4	14.37
P36268			1			259440			935680	1055900	979960				1789500	1255900	1861500			371430	392890	155310	3489600	2509900																		0	0	0	0	0	0	0.02306	0.01724
P36269	GGT5		1					1601100																	205582_s_at	4.66199	4.55643	4.58211	4.93453	4.75368	4.59976	4.88504	5.28927	5.51271	5.21221	5.31843	5.03644	4.97945	5.20331	5.58779	4.91072	68.82	43.59	26.29	30.71	55.85	33.21	22.28	5.525
P36873	PPP1CC		2									239580	301495	263360											200726_at	10.6273	10.9808	10.465	10.4626	10.8267	10.4154	8.54368	9.08641	9.06895	10.2553	10.5052	10.238	10.0714	9.61883	10.155	9.38097	21.09	20	23.51	15.75	17.45	17.6	27.05	12.83
P36897	TGFBR1		1																				1081800	2475600	236561_at	8.96895	9.1773	5.99746	6.53146	5.44052	7.42918	9.04011	9.0845	8.30316	6.13694	5.52533	6.31974	6.99226	8.1282	7.30866	7.18544	7.03	5.692	3.102	15.8	11.95	12.37	6.281	2.264
P36941	LTBR		1	2129200	2364600						200940												3135100	3918600	203005_at	6.65593	6.70999	6.68794	7.11831	6.69067	6.88421	6.57447	7.1558	7.94094	8.51783	5.34232	6.04916	5.22541	5.22135	7.70477	6.47625	36.83	36.48	36.65	25.88	33.66	23.16	42.41	3.415
P38484	IFNGR2		1	356540																					201642_at	7.75876	7.70997	8.43918	8.68322	8.36165	8.41003	9.44473	10.5987	10.4016	10.4336	9.72664	8.35239	6.88879	5.74724	8.97935	7.80139	25.09	24.86	13.62	14.84	17.68	10.41	17.63	8.377
P38646	HSPA9		1															295370	303890						200692_s_at	8.45177	8.4873	9.09766	9.26748	10.0276	8.49419	6.3094	5.01151	5.23146	8.64034	8.31784	8.55902	8.91354	8.83893	8.67837	8.77781	46.3	53.23	137	40.08	41.16	43.88	57.5	39.17
P41231	P2RY2		1	737580	732080					818000										233000			3497500	2639400	206277_at	4.19266	4.19761	6.05576	7.45633	5.01396	6.02537	5.41181	4.84709	4.91132	6.55315	4.11146	4.45555	3.91975	4.06961	5.46586	4.16556	0.2484	0.358	1.777	1.08	1.475	0.5714	1.588	0.2603
P42892	ECE1		1	272380	314940	346390		666780																1166200	201749_at	5.66499	6.00455	6.04999	5.98135	6.62471	5.93458	7.64406	8.50517	8.2017	7.38787	6.89146	7.12562	6.7839	6.48747	6.08945	5.95677	53.51	40.68	60.17	30.29	42.83	51.58	36.92	6.848
P43003	SLC1A3		1																	232490			371350	454910	202800_at	5.61742	5.33472	5.87674	6.71415	4.9126	6.55729	5.83169	5.95312	5.79574	5.3966	4.58672	4.69224	4.73327	4.63255	5.72912	4.57265	11.64	12.18	4.47	2.321	3.659	1.489	3.679	127.1
P43007	SLC1A4		2	2822250	2052100	2568550	5546600	50223000	510700	246910	2021350						373580	666110	1257800	181390	1153950	1773450	37955000	24651000	212811_x_at	7.91777	7.58051	8.60273	9.02481	7.41129	8.87098	7.94902	6.90691	6.71242	6.67553	5.69632	5.78368	5.73654	6.59694	6.72189	7.94789	2.38	2.14	19.9	10.74	7.2	8.4	2.52	20.66
P43307	SSR1		3.5	1627620	1297255																				200891_s_at	10.773	11.0251	10.79	10.9743	10.8581	11.2306	10.5413	10.1266	9.30972	11.1486	9.80374	10.3947	10.1849	10.5899	11.2366	11.4283	8.361	8.903	9.471	9.371	9.607	7.887	7.424	5.067
P43308	SSR2		1	1361500	1648200		1374800	4764500																	200652_at	9.79876	9.60328	10.6797	10.6866	10.2637	11.2168	10.2478	10.5289	10.3371	10.0249	9.77406	10.3392	10.464	10.1471	9.76365	9.81778	65.33	73.04	109	58.76	61.87	51.15	63.18	21.5
P46531	NOTCH1		1						236170	235560	200270								716240			108700		353340	218902_at	8.06669	7.85157	7.43363	7.44748	6.54595	6.31028	7.87943	9.7439	10.2505	7.82912	6.96507	7.1163	6.96638	8.89102	6.80234	7.63509	12.41	13	2.728	5.931	7.899	7.973	11.45	4.887
P46977	STT3A		2	4.15053e+06	4495900	223370		12652400		577950												253880	6406950	4781685	202223_at	6.36049	6.76345	9.27343	9.47907	8.94347	7.85458	6.27254	6.00322	6.06858	7.41117	6.5951	6.86358	7.07433	7.4916	7.84681	9.3423	12.75	13.4	15.24	16.22	14.91	13.66	14.12	4.332
P48029	SLC6A8		1						266490	371150									277660			285160	1257000	788230	210854_x_at	5.11828	5.26356	5.32938	5.35384	6.32664	5.38704	5.45706	5.7239	6.13722	5.39093	5.16636	5.1589	5.30049	5.18995	5.29667	5.17078	11.93	8.286	23.33	8.945	10.34	13.38	32.87	22.41
P48067	SLC6A9		1																	879910			11041000	3431900	207043_s_at	3.27938	3.19221	3.46351	3.28853	3.33792	3.41756	3.71427	3.72761	3.91133	3.43687	3.6469	3.29967	3.42227	3.45163	3.26015	3.39462	1.415	1.748	9.71	2.795	1.726	1.438	6.688	4.033
P48551	IFNAR2		1	2347100	2413800	636330	418640	1027400	1587700	1047400	921535							487640			452440	583370	4791500	4700300	204785_x_at	7.4246	7.42855	7.88263	8.20393	7.58713	7.39579	7.08699	7.84884	7.64413	8.29078	7.58806	8.01648	7.94815	8.081	8.24363	9.41602	7.933	7.867	3.525	6.33	6.572	3.672	6.967	2.833
P48643	CCT5		1				2240200																		208696_at	8.75569	9.3145	10.6145	10.5895	11.0196	9.98898	9.18531	8.7172	8.74597	9.53737	8.9016	8.98466	8.91217	8.86738	9.5061	8.63917	35.21	38.9	38.35	27.01	29.23	26.34	31.78	13.42
P49281	SLC11A2		1	2770250	3047450	270170			382500	367580	369300											206100	1410290	1702950	203124_s_at	7.61099	8.18602	6.3866	6.21418	7.44377	5.23863	4.81758	5.01584	4.77921	7.06862	5.43678	6.90296	6.88448	6.1123	7.03299	7.26115	6.467	5.64	7.243	6.77	6.097	5.464	6.995	5.125
P49327	FASN		1												163470										212218_s_at	5.74886	5.52436	6.61392	6.79	7.1211	7.34121	6.49582	6.08966	6.3288	5.60691	5.9297	6.35502	6.25098	6.34733	6.12697	6.59892	181.8	150.2	18.99	9.852	18.99	10.92	19.95	19.42
P49641	MAN2A2		1		366300																				202032_s_at	8.95841	8.95579	8.64025	7.93983	8.86913	8.16937	9.26908	9.71737	9.65811	8.89669	8.18506	8.21072	8.14917	8.2965	8.80322	9.39859	15.7	14.33	10.88	12.07	12.57	11.11	9.904	8.669
P49755	TMED10		1									221630	249340	234740											212352_s_at	10.25	10.3592	10.1421	10.5556	10.1382	10.948	9.57083	8.97162	8.74031	9.78694	9.56661	9.88261	10.0479	10.7904	10.463	11.6694	0.279	0.4428	0.03755	0.2658	0.2331	0.07029	0.2741	0.04979
P49959	MRE11		1							4775900													5582500		205395_s_at	7.3488	7.78195	7.42399	7.53583	7.88541	6.58963	5.53753	5.36127	5.09965	6.59543	6.51458	6.34544	6.70942	7.08022	7.32273	7.93725	4.932	4.031	3.22	3.012	3.494	3.474	4.857	1.328
P50443	SLC26A2		1	1386700	1.04315e+06	667470	2048400		574640													285570	3925600	4399800	224959_at	7.92103	7.5758	9.06164	8.87183	9.60173	8.19272	6.75155	5.22389	5.26691	7.06044	7.62498	7.52714	7.55889	8.27283	7.75425	7.77893	3.324	2.659	12.71	2.878	2.381	1.723	3.91	0.9574
P51160	PDE6C		1						1574500																211093_at	2.37325	2.35461	2.3037	2.23842	2.334	2.25074	2.32378	2.46475	2.32794	2.33196	2.33763	2.42993	2.31885	2.354	2.72964	2.45951	0.1764	0.1127	0.09114	0.1457	0.1431	0.1318	0.1927	0.08257
P51575	P2RX1		1	4496100																					210401_at	8.81938	8.57716	8.28111	8.21657	8.15233	9.59146	10.1889	10.7715	10.2652	7.98505	6.72504	6.05136	5.11943	5.22063	6.995	8.46669	2.317	1.349	0.6052	1.06	9.323	109.3	30.89	0.2559
P53634	CTSC		1				380090	719290															255050	244300	201487_at	8.50595	8.86965	9.57962	9.89072	9.32973	10.3976	9.87722	9.90061	10.4025	9.96027	6.45148	8.57485	8.3841	10.2264	9.66466	11.3355	10.72	15.38	7.561	5.993	9.219	2.518	7.772	1.02
P53794			1	385550	462220																				213164_at	8.417	9.1458	7.2051	7.18811	7.60328	9.05725	8.55579	9.12609	8.45179	7.29342	7.33634	8.20592	8.48089	8.92782	7.803	8.74261
P54289	CACNA2D1		1				724920																		207050_at	4.19946	4.2591	4.45399	4.41861	4.38745	4.39309	4.64273	4.81225	5.01085	4.61081	4.822	4.85943	4.77184	4.62999	4.56881	4.16186	4.804	3.221	4.893	4.411	4.233	5.765	5.133	4.02
P54652	HSPA2		1												303160		238940								211538_s_at	4.60217	3.85194	4.67777	4.38132	5.26037	3.5312	3.4284	3.55039	3.60405	3.86	4.12904	3.93184	4.1367	4.20118	3.8689	3.7204	6.44	5.077	4.488	17.23	10.81	15.43	30.04	30.13
P54753	EPHB3		1	1093650	762695				989880	372085	639580											199380		1338100	204600_at	5.48384	5.34228	6.16516	6.61529	5.98149	5.15265	5.60494	5.70177	5.49355	6.38563	6.46102	6.37995	6.43903	6.17574	6.32682	6.1305	0.7014	1.023	0.4587	1.106	1.157	0.8969	3.457	1.481
P54849	EMP1		2	38645000	36221500	1178800	8782950	22203000																	201324_at	10.0183	10.0143	7.80156	7.60229	4.42097	3.8438	3.56339	3.60999	3.51726	5.60727	2.89914	3.88321	3.23106	2.88924	7.18464	3.48133	123.5	133.2	9.678	26.86	45.62	31.03	18.56	3.041
P54852	EMP3		1	22818765	33774000			2033000																1889200	203729_at	7.62102	7.13248	9.3895	9.49119	10.4504	8.59493	9.22312	9.6406	8.78371	10.4713	8.62444	9.04739	8.9145	9.32915	8.8518	8.11214	38.05	35.39	31.51	52.36	48.29	33.67	21.86	5.861
P55011	SLC12A2		1	2217300	2755700	547980	571850	3351800	448150	519870	906660							294920	346910		449250	701040	1.70719e+06	1614500	204404_at	6.16581	6.14145	5.9745	6.44606	5.94491	5.31427	5.59481	5.40565	5.25512	5.26316	5.88963	5.53629	5.80799	6.04534	5.93376	7.37275	4.091	3.422	6.518	1.867	2.088	2.579	3.765	5.607
P55058	PLTP		1				459100	412020															197040	282400	202075_s_at	5.34871	5.61799	7.21275	7.27851	7.87978	6.86733	5.89888	5.6108	5.4955	4.24839	3.85735	3.61821	3.78007	4.01509	4.6593	4.94702	93.9	116.9	91.95	67.12	82.88	28.07	48.8	28.73
P55082	MFAP3		1.5																				2611100	962770	205442_at	5.42977	5.46118	3.41722	2.42356	2.48734	4.91652	7.23836	7.10625	5.14752	3.20107	2.26596	3.04408	3.12031	2.88266	4.66514	2.49727	6.769	6.88	3.588	3.275	3.99	2.415	3.437	1.941
P55899	FCGRT		1	498540	539550	203480																			218831_s_at	6.69095	6.89117	7.56349	8.6589	8.82745	9.01028	9.51194	10.6067	10.7495	9.96488	6.25749	7.69028	6.3897	5.37489	9.28124	8.72112	79.8	85.94	37.65	33.61	46.58	24.33	36.44	8.219
P61978	HNRNPK		1				602550																		200775_s_at	9.71642	9.90448	12.4552	12.4522	12.513	10.3028	10.1006	10.4527	10.4887	11.8948	12.0051	11.824	11.9413	12.0564	11.4643	11.6052	125.4	120	122	105.7	102.9	111.7	125.4	68.93
P62873	GNB1		1														469220								200746_s_at	9.98932	9.90649	10.0227	10.3015	9.96038	9.91895	10.1962	10.3605	10.4988	10.4568	9.92251	9.95447	9.8061	10.2665	10.5298	11.0126	89.32	77.77	71.75	98.24	90.97	102.4	81.56	101
P62879	GNB2		1.5									507650	1628200	282530	422725										200651_at	12.5627	12.3072	12.9344	12.8508	12.9002	13.6509	12.6982	9.95972	9.36233	12.4287	12.5996	12.5347	12.5987	12.0196	12.4481	12.1693	87.66	83.62	88.31	86.9	82.46	79.4	77.26	46.14
P63244	RACK1		3									311630	456435	284135	1.24282e+06	1.14268e+06	1100003								200651_at	12.5627	12.3072	12.9344	12.8508	12.9002	13.6509	12.6982	9.95972	9.36233	12.4287	12.5996	12.5347	12.5987	12.0196	12.4481	12.1693	187.6	187	145.8	133.2	140.9	134.1	165	44.66
P63261	ACTG1		6									6.56078e+06	7702200	3369475	4.33674e+06	2207796	3.15762e+06								201550_x_at	13.0675	12.9101	13.1828	13.3266	12.8811	12.8517	13.3463	13.0687	12.5147	12.766	12.1671	12.7677	12.7368	13.0907	13.288	12.8841	683.8	811.8	506.9	907.2	844.4	811.5	559.7	298.2
P68104	EEF1A1		4									754585	2.23314e+06	1154610	623305		714940								204892_x_at	13.9426	13.9316	14.2805	14.2195	14.3209	14.3168	13.8221	11.8533	11.3948	13.9475	14.0968	14.2271	14.1754	13.9943	13.7716	13.932	528.8	547.8	422.9	444	450.4	464.9	593.3	151.8
P68133	ACTA1		1												5.92821e+06	5292400	7663100								203872_at	2.98804	3.01063	3.31095	3.44089	3.34073	3.26045	3.34944	3.37627	3.23431	3.38495	3.17982	3.06345	3.17262	3.19329	3.28408	3.316	3.582	3.152	1.608	2.782	11.21	13.45	0.2694	2.418
P69849	NOMO3		2	1129055	1077735			2116900															551955	502670	221852_at	3.55992	3.49946	3.29372	3.3811	3.43735	3.96848	4.31318	4.25491	4.52952	3.42073	3.29564	3.29954	3.32374	3.40007	3.5732	3.63974	3.145	2.839	3.025	4.974	4.195	5.26	4.447	1.532
P79483	HLA-DRB3		1	271650	455980	1788200	760890	148510000													455500	216180
P80723	BASP1		3												1551635	829690	1.59813e+06								202391_at	8.8649	8.97685	8.96638	9.44589	7.93642	10.6923	12.2363	12.9587	12.8601	9.97002	10.3785	8.04013	6.06324	4.45915	11.4241	6.70929	17.02	10.18	3.08	24.26	19.22	18.94	21.01	84.28
P84103	SRSF3		1				397130													235620	292630				208672_s_at	11.3816	11.426	11.4395	11.5412	11.6556	10.8137	9.70216	8.26858	7.97973	10.3091	10.1187	10.397	10.4409	10.4547	10.4615	10.3041	48.98	55.88	24.6	36.34	39.47	48.07	43.27	17.66
P98174	FGD1		1																				2735600		204819_at	4.55531	4.42569	4.59507	4.53115	4.40435	4.39332	4.63114	4.89145	5.02533	4.54529	4.57808	4.55236	4.54175	4.59007	4.50589	4.23377	3.251	3.027	3.859	4.112	3.795	4.155	3.427	3.806
Q00325	SLC25A3		1									251530	353790	203000											221037_s_at	2.50989	2.42868	2.50278	2.33101	2.34911	2.44303	2.5563	2.68454	2.44019	2.34042	2.24299	2.32496	2.26959	2.38412	2.8779	2.34771	118.8	113.3	208.4	116.1	116.2	120.1	123.3	46.78
Q01518	CAP1		3												694875	515723	620137								213798_s_at	10.3202	10.4979	10.5186	10.7566	9.84373	10.9217	12.1418	12.6158	12.0372	11.5407	10.9171	11.2018	11.1974	11.7452	11.869	11.4454	71.87	63.21	39.93	118.3	108.8	121	67.66	29.18
Q01650	SLC7A5		1												832860	669710	663710								201195_s_at	7.76107	7.57031	8.3548	8.92522	8.51924	7.62525	6.51752	5.93428	6.61852	5.57452	5.22391	6.19724	6.25916	5.88213	6.44253	10.5965	1.322	3.728	1.124	3.476	2.335	4.25	11.38	19.5
Q01814	ATP2B2		1																	1509800					204685_s_at	4.68189	4.48961	4.66835	4.92188	4.72732	4.75995	5.00144	5.36377	5.19233	4.84574	5.16739	4.80735	4.8551	5.0523	4.86717	4.43429	0.05274	0.03972	0.1766	0.02533	0.03312	0.03412	0.02996	7.351
Q01973	ROR1		1											323290											211057_at	4.00642	4.00705	3.75475	3.86816	3.59172	3.93946	4.04606	4.26479	4.5092	3.72824	3.81492	3.8439	3.73925	3.79074	4.28657	4.1458	1.237	1.53	0.3343	3.76	3.166	5.938	1.352	0.1703
Q02487	DSC2		1.5	474203	699410																				226817_at	5.53966	5.93064	4.13012	4.08031	3.92522	5.81898	5.95614	7.28023	7.86174	7.77798	4.04747	4.55062	3.81242	3.79225	4.35482	3.74044	2.468	2.623	0.8286	0.5708	0.7803	0.2472	1.148	0.5779
Q02543	RPL18A		1	752710
Q02978	SLC25A11		1.5									336680	409205	341170	227500										209003_at	6.5152	6.62919	7.49748	7.60417	7.83443	8.05049	8.23124	8.33397	7.88809	7.54186	6.36579	6.77542	6.63514	7.11835	6.92099	6.92523	22.58	24.89	37.51	22.07	25.28	19.24	27.65	28.74
Q04826			1	156140000	150590000	7811100														679300	1565700	1244100			209140_x_at	11.7023	11.6777	12.4104	12.6859	11.8337	12.7898	13.2901	13.6718	13.9114	13.4266	13.1866	13.2528	13.3451	13.7671	12.9079	12.9408	649.8	618.7	397.4	246.2	339.1	183.4	276.9	75.62
Q04941	PLP2		1												533980		425520								201136_at	8.27654	8.33967	9.02926	9.7217	9.23441	9.53451	10.7892	10.3727	9.37546	10.7651	9.7706	9.96661	9.4807	7.41374	9.82066	11.26	56.29	53.95	104.3	156.5	129.4	150.1	99.21	3.304
Q06418	TYRO3		1	476615	463130				178520		216040														211432_s_at	5.33565	5.51571	4.91707	4.63857	4.52809	5.31028	5.62689	5.60465	5.60942	4.48253	4.5468	4.48055	4.29958	4.33624	4.24526	4.21569	6.303	9.514	3.446	1.298	2.351	0.7411	1.499	17.79
Q07000			1				5450400	42517000	277320	262420													2637000	5205900	208812_x_at	12.0989	12.1352	12.2956	12.4977	11.8245	12.8119	13.5037	13.7932	13.9111	13.1779	12.8993	13.018	13.0866	13.573	12.745	12.6305	245.9	253.4	186.7	219.9	204.3	137.6	145.9	50.1
Q07065	CKAP4		1									516170	615170	307390	464600		426115								200999_s_at	7.53073	7.76711	6.63776	6.51967	5.20999	7.68846	10.7511	10.377	8.82924	10.1203	7.39187	7.6134	7.12484	4.85108	5.72962	5.18611	13.65	15.6	26.42	29.63	23.25	18.67	17.82	4.993
Q07343	PDE4B		1							1454900	187630							914240							203708_at	10.613	10.12	8.28642	9.33343	5.4919	5.54979	6.7288	8.67914	9.75801	7.74618	9.70651	8.42464	8.32434	6.12802	8.22084	9.01244	4.441	4.108	0.6744	2.654	2.22	3.985	1.401	7.51
Q08380	LGALS3BP		2	245360	356360		1348610	6523800															4157500	5.04536e+06	200923_at	6.80314	6.83909	6.68367	7.27443	7.45852	6.94102	6.11037	6.26248	6.78759	5.5879	4.52503	6.19424	5.94504	4.3191	5.40953	4.27511	73.14	96.43	170.2	74.72	77.59	34.82	69.02	14.99
Q08AG5	ZNF844		1					382250																	228346_at	7.25155	7.07871	7.32241	6.62559	7.3628	6.59397	6.29599	6.47409	6.71731	5.59772	7.0506	6.03266	6.06068	6.85912	5.38913	4.74345	1.82	1.322	1.368	1.632	1.68	1.969	2.695	1.194
Q11201	ST3GAL1		1.5																				834200	899775	208322_s_at	7.53427	7.16242	7.37209	7.10383	7.52462	4.6329	5.0605	5.42633	5.90949	7.47215	8.30494	8.40887	8.84134	8.3483	6.94583	7.66598	0.01713	0.03016	0.1174	0.02815	0.02733	0	0.03056	0
Q12866	MERTK		1	869440	921890	259540			149590	135240															206028_s_at	6.78861	6.47885	5.48423	4.92729	4.29366	5.62019	5.69691	5.6191	5.61248	5.42792	2.84685	3.29256	2.77266	2.87414	3.26696	2.88212	11.35	8.638	28	12.59	11.81	17.2	11.12	4.907
Q12884	FAP		1.5																				2115400	2288350	209955_s_at	3.6422	3.52682	3.47027	3.58328	3.4587	3.38171	3.93918	3.75268	4.01062	3.79634	3.96969	4.00727	3.76899	3.89488	3.9848	3.73188
Q12891	HYAL2		1	483100	657400																				206855_s_at	5.62068	5.75408	6.70656	6.73911	6.99982	5.94057	6.19845	6.22666	6.45491	6.52389	5.83998	5.60705	5.67025	5.65048	6.22292	6.08305	26.9	23.79	16.68	6.829	13.73	5.871	12	3.411
Q12999	TSPAN31		1																					127980	203227_s_at	7.75133	7.69178	7.87596	7.81493	7.50059	6.74245	6.39558	5.51442	5.55514	7.57665	7.36473	7.11952	7.31905	7.85235	7.36463	8.88311	8.303	9.098	12.01	10.12	10.45	8.86	9.776	5.516
Q13308	PTK7		1.5				1040500	4580700	766540	366665								601150	435110				1009800	1121655	207011_s_at	5.15623	4.85766	6.66867	6.5029	6.34519	5.30802	4.81016	5.13037	5.62312	4.90725	4.99104	4.83859	5.88509	5.05623	5.65062	8.19976	1.75	4.464	1.084	0.9402	1.922	0.3536	11.41	0.7187
Q13322	GRB10		1						399580																209409_at	10.2419	10.3541	9.43669	8.30908	9.51486	9.23539	8.2007	6.80598	6.1764	5.30748	3.98477	5.03399	4.80763	4.08335	5.14712	3.79586	10.08	10.52	9.661	9.332	7.977	7.269	13.99	5.644
Q13405	MRPL49		1															1574000							201717_at	8.91582	8.90455	8.7309	8.55298	9.16269	9.15165	8.89383	9.00987	8.84093	7.80546	8.5289	8.16778	8.46991	8.50795	8.22107	8.3602	18.82	15.13	61.87	26.24	20.82	28.83	26.41	10.95
Q13421	MSLN		2	731475	693550	5144420															545885	247280			204885_s_at	3.11146	2.97111	3.25007	3.40211	3.14849	3.08284	3.29178	3.39604	3.44963	4.0366	3.40258	3.38488	3.24318	3.32178	3.73514	3.41547	0.03559	26.44	0.02702	0.06811	0.06762	0.02156	0.07152	0.2262
Q13433	SLC39A6		2	3184950	2845500	410295	3452700	2772000	624430	596670	573430							597430	417945	399520	570010	442415	5110720	4947940	202088_at	9.95275	9.55975	8.91643	9.01502	7.85668	8.68819	7.36691	7.74312	7.82428	8.85097	8.57212	8.39514	8.65631	8.82924	9.00498	11.0241	11.5	11.56	11.69	16.78	12.21	11.51	25.78	9.989
Q13444	ADAM15		1	620210					151080																217007_s_at	4.52711	4.40893	5.72261	5.94706	5.39494	5.51009	5.97337	4.91259	5.06547	6.12236	4.90413	4.90827	4.82489	5.08269	5.71481	4.95557	45.62	42.61	11.62	17.63	28.75	15.65	21.75	8.608
Q13508	ART3		1																					612980	210147_at	2.77643	2.62692	2.86688	2.76668	2.87465	2.64166	2.8073	2.95442	2.81554	2.69466	2.75591	2.75705	2.79157	2.71951	3.09356	2.73555	0.2523	0.1259	0.04761	0.0557	0.4697	1.583	0.1845	0.9839
Q13510	ASAH1		1		637900		3198000	1648800																	213902_at	9.09541	8.99271	9.20953	9.09304	8.876	8.43161	8.43336	8.74216	8.6482	10.0295	7.31453	7.79428	7.08908	7.38832	8.15228	7.02119	73.5	62.78	34.29	41.22	58.15	35.03	63.57	25.03
Q13586	STIM1		1	1606000	1969000		4510500	2626000																508600	202764_at	6.26819	6.25816	6.91366	6.97407	7.17228	6.79914	7.52309	7.43696	7.25612	6.64242	6.52692	6.50205	6.82948	7.24146	6.35435	7.26084	18.09	14.87	8.578	17.4	15.75	18.9	16.7	9.051
Q13641	TPBG		2	1559800	1187295	574680																			203476_at	8.74725	8.23926	6.13674	5.06192	4.08685	5.57737	5.41585	5.40896	5.77379	4.50147	4.01617	4.4122	4.27287	3.87518	3.65487	3.58353	3.907	5.401	0.7222	6.557	3.989	2.875	12.89	0.1667
Q13683	ITGA7		2	1533200	1.60173e+06																				216331_at	4.84851	4.72937	5.02934	5.68108	5.11488	4.99038	5.42013	5.18077	5.25074	4.90374	4.91983	4.85343	4.79198	4.93074	5.21128	5.17387	99.59	77.54	5.707	111.5	93.97	113.8	37.51	11.45
Q14118	DAG1		1	851880	885300	488470		1245100	354120		353910											324600			205417_s_at	7.33009	7.18466	7.29825	6.98282	8.47082	6.97213	6.24019	6.32468	6.91111	6.88904	6.31124	6.37974	6.43414	7.14683	6.52423	7.19431	13.27	11.22	14.53	23.7	19.79	23.95	19.18	8.577
Q14126	DSG2		3	1556010	1.43632e+06																				217901_at	9.12202	9.09524	8.14964	7.20978	6.81129	6.09005	5.63308	5.57923	5.33475	3.05607	3.49609	3.48282	3.42771	3.20805	3.56768	6.4214	6.969	9.986	0.4882	0.2883	0.7326	0.2273	15.3	0.02831
Q14314	FGL2		2.5	1020500	944233	180300		1592765																	227265_at	5.00022	4.56302	5.86947	7.85291	4.73073	8.35672	8.02071	10.2207	10.6986	11.9676	6.80965	9.90856	6.3927	8.65593	11.7216	6.84923	13.76	14.7	3.903	112	16.94	15.46	15.86	1.419
Q14390	GGTLC2		1	16680000	16540000	3564200		4037000	553340	748790	2418900				1789500	1255900	1861500	4399700	4934000	501230	1216400	1475700	32629000	32625000																		0	0	0	0	0	0	0	0
Q14517	FAT1		1	306475					160910	115910	140180							143300						1385800	201579_at	3.18188	3.33087	3.09565	2.99895	3.13323	3.15827	3.41756	3.49761	3.50389	3.28927	3.73547	3.60875	3.26374	3.4373	2.97216	2.98743	6.045	3.631	0.3768	8.723	6.749	10.32	8.416	2.915
Q14676	MDC1		1																				815280	870980	203062_s_at	8.50132	8.45519	8.05301	8.09912	8.20555	7.61975	6.23075	4.65528	4.70394	5.29594	7.43703	7.10883	7.46144	7.95308	6.36475	8.08525	8.408	5.768	5.139	7.407	6.957	7.845	8.279	2.835
Q14956	GPNMB		1					2010600																	201141_at	4.27825	3.5478	4.67	4.49841	4.38654	2.69509	2.6502	2.82586	2.79964	4.84513	3.83783	4.02468	3.88606	3.72346	4.10894	5.0544	55.56	46.37	4.388	56.72	42.14	41.2	20.25	5.961
Q15043	SLC39A14		1					831120	137270									927380	1146400				4.23893e+06	2.52056e+06	212110_at	7.32369	7.72691	7.58296	7.69983	7.65345	7.12656	6.39381	6.42073	6.52107	4.04019	5.53363	5.63692	6.40084	6.18278	5.65812	5.16613	18.51	22.27	37.19	27.93	19.78	22.61	11.49	1.978
Q15154	PCM1		1					1727800																	202174_s_at	9.43117	9.64057	8.96966	9.02516	9.61512	8.78381	7.83707	7.69677	7.23929	8.35659	8.96543	8.91503	9.24909	8.98938	8.61805	9.81126	13.58	13.11	12.91	14.01	14.03	15.72	17.27	9.052
Q15155	NOMO1		2	1129055	1077735			2116900															551955	502670
Q15165	PON2		1.5	696710	883940																		1197875	537080	201876_at	8.66952	9.17539	7.81351	7.63397	8.22874	7.68077	6.18364	6.12376	6.06442	6.99031	4.99535	5.91879	5.75328	7.28905	10.047	9.30985	20.69	19.6	61.02	13.34	17.69	13.5	16.26	67.07
Q15722	LTB4R		1	414100					456560	473120	586260							156380	154500			154420	748280	1281300	210128_s_at	6.07008	6.24699	6.1104	6.3963	5.7898	6.2754	8.20756	8.0636	7.1263	7.7559	5.74314	6.45283	6.46002	6.76159	7.40772	6.82444	5.925	5.166	4.057	1.983	2.825	1.273	2.704	0.6221
Q15904	ATP6AP1		1	5001000	5317400																		2357300		207809_s_at	8.0042	8.09058	8.78213	9.14561	8.61903	9.84564	9.92083	10.1712	10.1047	9.52182	7.78614	8.51325	8.07483	8.51565	9.2552	9.2589	21.32	19.49	35.54	29.59	25.32	21.31	25.27	20.67
Q16563	SYPL1		2	12545500	10938500	2309600	4059350	6251800	311020	344730	361310							1482380	1460100		289840	381990	30537000	24058500	201260_s_at	10.1552	9.94235	9.73054	9.23855	8.85342	8.73203	8.24482	6.59148	6.05957	7.94536	9.19282	7.54536	7.45816	5.8558	7.4804	7.76361	51.25	45.79	40.43	38.57	43.37	50.1	78.02	13.09
Q16706	MAN2A1		1	332630			228920																		226538_at	9.40588	9.1617	7.99033	7.87305	8.66183	7.02008	6.25867	6.66978	6.51905	9.22241	8.73704	9.27985	9.10039	8.54427	8.94989	9.72065	3.125	2.696	6.238	5.055	3.106	4.676	5.328	1.147
Q29718			1			2112500	29624000	137080000	734570	532530	476560										898890	361070	596180	876440	209140_x_at	11.7023	11.6777	12.4104	12.6859	11.8337	12.7898	13.2901	13.6718	13.9114	13.4266	13.1866	13.2528	13.3451	13.7671	12.9079	12.9408	649.8	618.7	397.4	246.2	339.1	183.4	276.9	75.62
Q29836			1			2112500	29624000	137080000	734570	532530	476560										898890	361070	596180	876440	209140_x_at	11.7023	11.6777	12.4104	12.6859	11.8337	12.7898	13.2901	13.6718	13.9114	13.4266	13.1866	13.2528	13.3451	13.7671	12.9079	12.9408	649.8	618.7	397.4	246.2	339.1	183.4	276.9	75.62
Q29865			1	9020500	12770000	1372800			883150	626350	565470										682050	326580	8803600	7837900	208812_x_at	12.0989	12.1352	12.2956	12.4977	11.8245	12.8119	13.5037	13.7932	13.9111	13.1779	12.8993	13.018	13.0866	13.573	12.745	12.6305	245.9	253.4	186.7	219.9	204.3	137.6	145.9	50.1
Q29983	MICA		1					598310																	205904_at	7.14428	6.98749	5.94623	5.99047	6.20983	6.88593	7.19913	7.66324	7.86387	6.24259	6.20664	6.26691	6.52522	6.2032	5.66055	5.635	20.62	16.1	20.69	27.11	23.41	26.33	14.34	3.367
Q2M385	MPEG1		1	891750	660820																				226841_at	4.07326	4.66017	5.6727	8.5169	5.00317	8.10843	6.60086	9.55061	9.76797	12.4885	10.4561	9.89749	4.09799	4.1604	12.2774	13.472	9.137	10.8	4.642	4.282	5.362	1.27	3.615	0.5157
Q30134			1	21536000	18308000																																					75.62	53.78	38.27	35.57	52.25	21.51	29.03	6.425
Q31610			1	156140000	150590000	7811100														679300	1565700	1244100			209140_x_at	11.7023	11.6777	12.4104	12.6859	11.8337	12.7898	13.2901	13.6718	13.9114	13.4266	13.1866	13.2528	13.3451	13.7671	12.9079	12.9408	649.8	618.7	397.4	246.2	339.1	183.4	276.9	75.62
Q32P28	P3H1		1	1194600	906070
Q3T906	GNPTAB		1	367320	587870			1286800																	212959_s_at	9.02661	8.98037	8.64622	9.05212	8.64544	7.66936	6.54517	6.22145	5.64259	8.51661	8.13973	8.642	9.08233	11.2636	8.41713	9.3859	5.486	4.032	2.722	4.061	4.74	5.008	6.056	6.936
Q3ZCQ3	FAM174B		1	328800																					221880_s_at	6.43598	6.18825	5.26122	4.69158	4.75376	6.02118	6.36381	6.0933	6.40006	4.22916	4.23502	4.42997	4.13046	4.19548	4.36087	4.99518	1.439	1.88	0.9525	1.719	1.551	1.398	16.57	1.971
Q4KMQ2	ANO6		1.5	1.04491e+07	1.10421e+07	1898100	11003473	9238933	3774500	1885200	2137900							205460	2255515		1155400	2963600	2.13825e+07	3.1612e+07	224906_at	8.62625	9.5918	7.52769	7.70022	7.58176	8.81634	8.57575	6.68829	6.27592	8.85432	6.53264	7.39096	6.98178	7.63814	8.37341	8.26018	21.54	19.54	9.911	25.87	16.97	18.67	26.23	2.357
Q58FF6			1																					687310
Q58FF8			1																				505490
Q5BKX6	SLC45A4		1																				451560	1136600	225597_at	6.89351	6.48887	5.78172	5.9334	6.99333	5.76817	6.94499	8.56078	8.98432	6.99707	5.15897	6.55199	6.45126	6.66525	6.35705	6.30899	1.094	1.61	1.237	2.795	2.724	3.253	2.245	1.897
Q5JPE7	NOMO2		2	1129055	1077735			2116900															551955	502670
Q5JRA6	MIA3		1			13134000	4465800	21665000																	212305_s_at	6.71748	6.62409	6.38305	6.3726	6.83135	7.46868	7.31535	7.95974	8.45337	7.19027	7.31707	7.0052	7.28032	7.08627	7.02144	8.09544	6.693	5.99	6.432	6.782	7.505	7.185	7.704	3.322
Q5JXA9	SIRPB2		1	850180	1143600	985240																254580																				2.109	2.148	1.303	0.8871	1.338	0.3631	1.079	0.3666
Q5QGZ9	CLEC12A		3.5	17063050	17250600	1.44688e+06	8860900	10016067												705890	688768	445360			243106_at	3.18135	2.99068	3.68399	3.91885	2.9112	4.06191	4.60522	3.91716	3.6981	4.99084	3.11892	3.18502	3.06519	3.12093	4.04636	3.13557	0.9956	0.8504	0.3152	0.2299	0.6158	0.1252	0.705	0.03264
Q5T2D2	TREML2		1	549890	452870																				219748_at	5.39781	5.46859	5.77361	5.68593	5.6304	5.91041	6.92159	7.65117	8.16122	5.9701	7.26357	5.84682	5.48055	5.60814	6.49848	6.53524	0.05059	0.1093	0.02244	0.04038	0.05088	0.01403	0.02594	0.01104
Q5TDP6	LGSN		1																242750						220393_at	2.6353	2.63068	2.4557	2.49588	2.52162	2.63784	2.69992	2.97106	2.82621	2.51315	2.65588	2.65095	2.71547	2.59644	3.07832	2.60268	0	0	0.004903	0	0	0	0.009749	0
Q5TFQ8	SIRPB1		3	2.95651e+07	34789452	6010200	9531000	8951025	10842500	11272600	5.69747e+06							4379890	4.72864e+06	3443245	2921865	7552950	25080750	20667150	206934_at	3.9648	3.86818	4.13997	4.71564	4.02068	4.95741	7.1423	7.66685	7.35344	7.62787	3.99956	5.06959	4.25147	3.99014	4.16195	6.07161	0.3974	0.5451	0.2326	0.1875	0.26	0.1011	0.1441	0.2465
Q5VWM4	PRAMEF8		1					2509800
Q5VXH5	PRAMEF7		1					2509800
Q5Y7A7			1	51634000	42613000	2134100		63682000												915380		330620																				75.62	53.78	38.27	35.57	52.25	21.51	29.03	6.425
Q68CR1	SEL1L3		1	338820	507320																				212314_at	8.86939	9.04498	7.14792	8.15439	5.85656	8.82263	8.53179	8.45436	7.36632	5.5606	10.827	8.10591	8.31567	7.55488	8.10204	11.1942	2.377	3.627	1.927	1.274	1.626	0.6413	10.02	2.043
Q68D85	NCR3LG1		3						522113	441103	547607							335180	329920		306580	273853	1.93937e+06	1.96498e+06	229715_at	5.17926	5.06678	5.27552	5.80972	5.25839	4.65189	4.40608	4.47702	4.42061	4.46668	4.01982	4.11805	4.93699	5.37663	3.97137	3.99309	0.3942	0.6116	0.3233	0.5922	0.5536	0.4892	0.4699	0.2884
Q6EMB2	TTLL5		1				1563400	1021800																	214672_at	7.19211	7.48544	6.47593	6.55585	6.78801	7.35375	5.84927	5.49139	5.88943	5.30253	4.88236	4.85299	5.06898	5.14867	5.43633	6.29419	2.172	1.967	2.06	1.683	1.832	1.842	2.653	1.575
Q6IF42	OR2A2		1					245590																																		0	0	0	0	0	0	0	0
Q6J4K2	SLC8B1		1																					217910	218749_s_at	5.66491	5.7241	6.3903	6.57556	6.24262	7.12582	7.9564	7.59783	7.47686	6.99491	6.16443	7.13511	6.76499	6.19357	7.21931	6.92023
Q6P179	ERAP2		1		213670																				227462_at	7.61549	8.21989	6.72818	7.57225	7.54072	6.79467	6.01199	6.36098	6.44445	7.31942	8.46389	8.42921	8.69698	8.62421	8.16918	7.43301	4.604	4.243	2.788	2.91	3.052	2.166	1.871	0.8258
Q6P4E1	GOLM2		1		503810																				224619_at	9.38377	9.17656	8.47473	8.51819	8.6702	8.46227	8.07142	8.33633	8.61797	8.81461	8.6579	8.37982	8.42192	8.87668	8.05428	8.98748	10.75	10.37	20.03	15.96	14.52	13.32	9.866	14.7
Q6P4Q7	CNNM4		1	1193600	1173310		479790	3077750	529780	645580	606730											361120	1800000	3140800	218900_at	6.71284	6.5871	5.61745	5.52765	5.59398	6.29929	6.34608	6.61409	7.06347	5.36869	5.6146	4.9617	4.92813	5.30312	5.47416	5.56969	1.967	1.934	1.869	2.373	2.46	2.165	3.98	1.972
Q6P9F7	LRRC8B		1	314210																					212978_at	8.54757	8.41426	7.37552	6.7027	7.19656	4.70334	4.0665	4.1307	4.41385	6.65135	6.17892	6.50717	6.54936	4.83995	6.72994	6.79873	2.133	2.13	5.855	0.4469	1.164	0.5431	1.309	4.876
Q6PCB8	EMB		1	3.70275e+07	23437800	6.42671e+06	37808000	21037000	8074900	5500400	8104700							4986700	4668400	1975300	5294800	4250000	16539596	29103500	226789_at	10.0973	9.86856	8.96831	9.94101	7.66059	11.7299	12.7843	11.4111	9.28202	9.79628	9.34905	9.96394	10.4449	10.0234	9.62097	10.6655	4.96	11.54	12.85	3.665	4.723	1.435	2.473	0.6542
Q6PI73			1	8501600	5256200	891290																			208594_x_at	5.44456	5.41547	5.80043	6.37941	5.98696	6.84118	8.64598	9.31615	9.32223	9.23824	6.50385	7.35133	6.03746	5.979	7.3864	7.97181	4.493	4.905	2.487	1.744	2.479	0.6073	1.36	0.2414
Q6UVK1	CSPG4		4.5	6504120	6664585	1541455																952080			204736_s_at	3.765	3.79856	4.07755	3.98288	3.94403	3.46493	3.76317	3.79304	3.83404	4.08087	3.85264	3.76502	3.92431	3.86709	4.51738	4.07333	20.81	15.47	1.014	61.57	45.95	82.49	21.5	5.699
Q6UWB1	IL27RA		1	414490	287820																				222062_at	7.58563	7.16172	7.3605	7.15655	6.65408	7.24795	5.86766	5.8341	5.60488	8.31119	7.38695	8.18084	8.00007	8.46379	7.82391	6.961	3.514	5.303	1.074	1.037	2.179	0.8147	1.872	0.9342
Q6UWL2	SUSD1		1	1.52116e+06	1438110	480550	291010	528290	415900	451790	328430							263710	276860			231420	792210	1699550	226264_at	7.7891	8.28018	6.9944	6.67687	7.49202	7.72129	7.02603	6.42943	6.33026	8.01327	5.12078	5.99916	6.02359	8.16295	7.20675	9.92594	2.298	2.844	4.38	2.556	3.572	2.449	4.494	1.425
Q6UWX4	HHIPL2		1				3586200	3468400																	220283_at	3.92957	3.83492	4.217	4.14571	4.18472	4.10614	4.74557	4.63342	4.99289	4.30523	4.66415	4.58131	4.54751	4.53318	4.60679	4.59994	0.05331	0.08659	0.06034	0.05568	0.1088	0.05995	0.07887	0.03205
Q6UXD5	SEZ6L2		1								149120												1349800	1575500	238406_x_at	5.7441	5.79302	6.31284	6.32707	6.06052	5.7314	5.72054	5.99795	5.69057	6.14957	6.23242	5.88232	5.87002	5.91578	5.51789	5.71643	0.7462	1.942	10.15	0.5287	0.3633	0.1565	0.7424	13.54
Q6YBV0	SLC36A4		1.5	647150	798680																		1858600	2051100	234978_at	6.76359	6.32706	6.83914	7.15758	6.06035	6.74079	6.62703	5.52785	4.65537	8.30585	6.29855	6.52536	6.22845	5.95246	6.53678	7.19523	2.726	2.107	2.151	1.976	2.144	2.692	3.143	2.459
Q6ZQN7	SLCO4C1		1	484420	461830																				222071_s_at	3.89786	3.64084	3.39158	3.4209	2.92706	5.4204	7.55915	7.84317	6.13623	4.44391	3.05601	3.31137	4.87944	8.5443	3.55124	4.00527	0.02061	0.04329	0.009659	0.04176	0.02955	0.02229	0.0316	0.01425
Q6ZRK6	CCDC73		1																					2830800
Q6ZWE6	PLEKHM3		1							431780															235360_at	6.46211	6.56084	6.14901	6.22279	5.94064	5.56655	5.62774	6.26913	6.45566	5.91464	5.61426	5.61974	5.90743	6.53305	7.43653	6.62319	0.8186	0.7505	1.016	0.6542	0.6914	0.7646	0.7207	0.3571
Q76FK4	NOL8		1				756450																		218244_at	8.25018	8.24206	8.7446	8.55644	9.16591	7.78921	6.02271	5.32141	5.56861	7.76415	8.65378	8.44759	8.56325	8.24037	8.18209	8.57941	6.036	6.125	4.921	5.308	5.962	4.86	6.809	2.444
Q7KYR7	BTN2A1		1	3126600	2165500				267680	546000								566400	287080				5151300	4639300	203944_x_at	8.13401	8.32843	7.21816	7.28405	6.68948	7.5612	8.31163	9.75396	10.1113	8.46327	8.83872	8.46831	8.78816	8.79187	8.33704	8.53707	13.44	12.07	12.48	15.55	15.97	17.37	14.67	4.218
Q7LGA3	HS2ST1		1	1672300	1923900			2717100															866200	1576000	203285_s_at	7.25108	7.95952	6.94176	6.77528	7.2823	6.89435	5.84452	5.87019	6.05486	5.87033	5.8294	5.32047	5.55067	5.86467	5.6224	5.52632	4.239	4.135	13.24	2.518	2.842	2.609	4.654	4.584
Q7Z3B1	NEGR1		1			257600			1512200	1234700	230780							1196655	1479380			511965	1319300	7804000	229461_x_at	6.11365	6.1646	4.41936	5.46984	2.46101	4.22014	3.73231	3.62487	3.68345	2.58185	1.98842	2.29406	2.14289	1.97687	5.93545	5.18845	5.718	4.577	0.3495	2.851	3.6	4.933	4.902	4.055
Q7Z3C6	ATG9A		1		1504300	192530		1666800															1115500	1002900	202492_at	6.88345	6.96315	5.84146	5.47584	6.24459	6.72573	8.3817	8.68002	8.09318	6.75267	6.03415	6.19164	6.1544	6.50904	6.11109	6.40434	14.13	13.07	15.88	13.65	13.45	12.06	17.84	10.71
Q7Z4H8	POGLUT3		1	1120200	730300																				225128_at	6.42811	7.32119	7.08072	7.70701	7.4653	7.18619	5.87294	5.05652	5.09603	4.34173	4.77987	5.67724	6.09085	6.71407	5.70133	6.8982	10.66	10.67	5.487	19.39	14.43	12.89	10.05	2.073
Q7Z4K8	TRIM46		1				1007600																		238147_at	6.39149	6.25179	5.58459	5.77216	5.43795	6.08655	6.01864	6.04579	6.32704	5.13607	5.53399	6.00233	5.7092	5.4832	5.42272	5.11942	0.253	0.3638	0.1892	1.247	1.148	0.3337	0.6449	2.811
Q7Z5N4	SDK1		1						373030	298080	236977							151040				212960	742640	1541050	229407_at	3.95661	4.02842	3.73752	3.79015	3.66584	4.40736	4.48977	4.70648	4.39793	3.5488	3.92907	3.63459	3.78994	3.54413	4.40841	3.47954
Q7Z6M3	MILR1		1	9975650	1.14182e+07	3327200			1952190	1624295	1581800							1723600	1490100	811080	1526100	1379600	12977000	7673315	217513_at	3.64857	3.68029	4.45924	5.95702	4.41537	4.0786	4.44277	4.40708	4.11931	6.84433	5.33851	4.38256	3.81445	4.00991	5.84901	7.44726	0.8094	0.9308	0.7503	0.6753	1.27	0.3411	0.4119	0.3013
Q7Z7H5	TMED4		1	9730900	4974700																			553210	224680_at	8.14515	8.02315	8.42317	8.43899	8.03001	8.18486	7.98989	7.82018	7.55088	7.87344	7.75263	7.98357	8.04151	8.18385	7.84808	8.72505	18.61	16.83	24.42	29.47	24.4	25.78	24.02	11.41
Q86UE4	MTDH		1									223950	390200												212251_at	10.4745	10.5773	10.1803	10.4083	10.3048	10.1823	9.84138	7.69342	6.91035	10.3199	10.2398	10.1931	10.2451	10.2549	10.8472	11.2874	16.98	16.91	15.67	18.78	17.75	20.34	17.56	6.828
Q86VW1	SLC22A16		1					834040																	232232_s_at	8.78976	9.12893	8.50159	9.12257	7.99045	9.1703	7.92101	6.76951	6.54245	5.54393	3.83379	3.9678	3.81821	3.57299	4.33989	3.69528	0.06248	0.06003	0.02245	0.02805	0.0517	0.009021	0.02171	0.01623
Q86VZ1	P2RY8		1	776440	660380	341560	6796450	13442000	629190	305980	346590							483740	619280			345400	3962700	4305200	229686_at	8.79291	9.16415	9.75636	9.77783	8.0396	11.5232	10.1234	10.0167	9.52432	8.97715	10.3539	10.268	10.282	10.2414	8.39141	6.74308	1.131	1.764	2.703	0.6155	0.9587	0.5113	0.9047	0.03522
Q86WC4	OSTM1		1	153950																					218196_at	6.20561	6.44057	5.40548	5.61071	6.35556	6.37258	7.37791	8.52852	8.07286	7.35205	6.129	6.58019	7.03822	7.6005	6.12829	7.5213	9.663	8.972	9.832	11.13	11.62	14.18	9.303	3.567
Q86WI1	PKHD1L1		1																				17890000		230673_at	2.587	2.81726	2.48409	2.46941	2.58858	2.7739	2.85396	3.06731	3.04521	2.73902	5.05292	2.74257	2.57837	2.60621	2.8071	2.84059	0.4085	4.784	0.6785	0.3341	0.3376	0.1056	0.3814	0.01789
Q86WS4	C12orf40		1																				9879800
Q86YC3	NRROS		1	473880	515250																				235359_at	6.08859	5.9356	8.66101	8.95953	8.60089	8.12997	6.71182	6.19024	5.91104	8.50857	6.53573	6.73734	5.83718	7.51558	9.146	6.75118	5.948	4.886	1.642	1.625	2.891	0.884	2.752	0.7317
Q8IV08	PLD3		1																				1037700	328330	201050_at	5.73657	5.57847	6.57838	6.59249	6.69081	7.458	7.11188	6.77116	6.60787	7.25001	5.01169	5.68172	5.40539	5.49308	5.85715	5.11075	70.44	62.07	86.73	100	76.85	56.56	56.03	64.46
Q8IVF2	AHNAK2		1												229870										212992_at	3.05845	2.96114	3.27965	3.80888	3.21024	2.95369	3.05672	3.25377	3.18677	3.21218	3.00234	3.0486	3.03522	3.08748	3.39857	4.39454	5.936	2.217	0.3593	3.543	3.661	4.12	6.225	0.876
Q8IW52	SLITRK4		1.5	1181405	1028035				252970														674760		232636_at	3.32737	3.29112	3.6719	4.52903	3.01651	3.69852	3.42309	3.00784	3.1131	5.54269	2.79049	3.18154	2.74495	2.74873	3.55621	2.95775	1.78	0.3215	6.348	0.6893	1.032	0.6105	0.1207	1.879
Q8IWA5	SLC44A2		1	2115400	2143400	150960	1229450	6852467		410100	154110												3382200		225175_s_at	5.91123	5.75336	5.96014	5.68875	6.59723	6.32541	8.46731	9.49129	10.0919	7.08488	8.38977	7.73012	7.93446	8.81268	5.86109	8.81874	47.91	43.62	23.07	55.2	61.69	71.34	46.8	26.38
Q8IWT6	LRRC8A		1		615840																				224624_at	8.76057	8.64303	8.40007	8.34624	8.26778	7.93338	7.33887	7.60313	7.72539	7.75284	7.49561	8.30143	8.4013	9.67765	7.40574	7.38385	17.6	18.21	10.28	43.71	25.08	33.84	20.52	18.55
Q8IX19	MCEMP1		1	3122200	3608800	549850			1534100	1557600	580490				777820	851825	895335	915840	787390		624140	712330	3870700	3369255
Q8IYN0	ZNF100		1					3229100																	238791_at	4.45126	4.51153	4.36835	4.30287	4.81242	3.52897	3.57266	3.46113	3.25681	4.09206	4.53659	4.05567	3.92313	4.10877	4.45033	4.02546	1.507	1.188	1.465	0.8282	0.9835	0.7258	1.226	0.6011
Q8IYS5	OSCAR		2			863640			1600400	784310	661635							802710	810115		595190	1272850	893770	1320950																		1.66	1.602	0.9492	1.163	1.752	0.6115	0.8589	0.8072
Q8IZA0	KIAA0319L		1	794590																					222468_at	7.54406	7.65747	7.06723	7.02731	6.86292	8.44932	9.94826	10.448	9.92746	7.62521	6.3434	6.95503	6.81312	6.70064	6.65451	6.55338	6.703	6.047	11.42	5.052	5.341	4.504	7.535	6.894
Q8IZJ1	UNC5B		1																					660030	41856_at	6.28018	6.15578	6.63605	6.60548	6.57368	6.35371	6.87453	6.76625	7.07634	6.88926	6.9931	6.86541	6.82712	6.75216	6.66568	6.50967	1.328	2.107	2.435	6.539	6.523	3.706	6.596	5.187
Q8IZT6	ASPM		1					1334000																	219918_s_at	5.24033	7.16045	6.93958	6.74529	7.53242	9.2757	7.37133	5.09706	5.04214	2.5931	2.79959	3.53655	3.866	3.38352	2.97341	4.40374	0.0628	0.0618	0.09054	0.05218	0.0666	0.02495	0.05948	0.01986
Q8N535			1				6373600																																			0.1387	0.09439	0.2419	0.07166	0.08281	0.1064	0.2157	0.2966
Q8N697	SLC15A4		1	2711200	3052100		1512100																		225057_at	7.63251	7.91088	7.20462	7.70882	7.16464	8.06396	8.04218	8.72364	9.77357	8.20921	8.02172	6.98288	7.16105	9.46388	7.26511	11.3393	7.782	5.896	3.537	12.75	6.915	6.885	6.115	2.948
Q8N6Y1	PCDH20		1																					1333500	232054_at	2.92666	2.76877	2.48513	2.50998	2.5478	2.52919	2.5708	2.62342	2.85474	2.48095	2.62909	2.52665	2.61156	2.79974	2.96516	2.60506	0.1795	0.1158	0.03492	1.409	0.7191	2.126	0.1891	1.084
Q8N766	EMC1		1	5805600	5764000		10708000	16808000															4561600	5223300	212396_s_at	6.22101	6.34907	7.38831	7.45981	7.73583	7.08301	6.05823	5.91532	5.47403	6.95883	6.36733	6.2558	6.47933	6.72373	6.64924	7.1657	4.384	4.5	4.302	4.997	4.783	4.238	4.548	2.773
Q8N7X2	STPG3		1					84388															722530	966250																		0.7033	0.4072	0.5355	0.1828	0.2056	0.09469	0.179	0.09898
Q8N8Z6	DCBLD1		2	1051830	888880	328280			641380	501865	869620							408700				204110	3181100	2553000	226609_at	3.70369	3.73852	3.6976	4.22196	4.04173	3.91613	3.62735	3.71784	3.64023	5.0955	4.23237	4.90327	5.66516	5.77591	4.89043	5.09596	4.37	4.463	1.86	2.756	2.366	1.447	2.363	0.8722
Q8NBI5	SLC43A3		1	82255000	87309000	8684600	1230500	1631800	13028000	13991000	3206000							3298800	2788200	3241200	5350100	7056500	127140000	118150000	213113_s_at	7.61937	7.85141	8.43011	8.496	9.63287	8.79505	8.1363	7.04721	7.29891	8.35688	5.30379	6.20163	5.8565	5.26536	7.7423	8.83778	29.67	26.46	8.914	17.5	18.36	15.25	12.16	1.93
Q8NBJ4	GOLM1		1	2007700	2088500	356210																	3731100		217771_at	6.01736	6.69082	5.72223	4.93836	5.43012	5.89002	5.37343	5.35804	5.39113	7.37727	3.74884	4.27814	4.03953	6.85515	4.31117	3.92606	8.474	10.75	86.82	4.336	6.608	4.224	7.118	27.46
Q8NBJ5	COLGALT1		1																				711450	699360	218473_s_at	7.56297	7.5559	8.1624	8.70157	8.29507	8.60547	8.50778	8.66775	8.20065	8.3306	7.20386	7.17133	6.70481	6.81726	7.31291	8.55644	36.29	36.12	15.28	28.6	31.93	26.92	24.31	5.544
Q8NBJ9	SIDT2		2																					1032030	56256_at	9.04218	8.90198	7.73556	7.78556	7.97133	7.55105	6.18004	6.91275	7.01849	10.2973	10.3986	8.83553	7.53103	7.70936	9.04122	8.08071	21.87	19.52	13.08	15.16	17.28	13.28	15.14	6.95
Q8NBK3	SUMF1		1				692640																		226850_at	8.2539	8.72945	7.94101	8.10238	8.06536	8.97594	8.28691	8.0397	7.83422	8.52017	6.60038	6.95004	6.7858	7.3322	7.82374	7.89505	4.549	4.095	4.438	5.347	4.667	3.674	4.601	1.105
Q8NBN3	TMEM87A		1.5																				1925800	9.78583e+06	212204_at	9.29996	9.21642	8.91047	8.80314	8.61571	8.99257	8.41915	7.62512	7.2408	8.60876	8.25872	8.60407	8.75129	8.94778	8.52519	8.76298	12.57	10.95	9.428	13.35	12.81	13.19	14.13	5.448
Q8NC51	SERBP1		1									196720													209669_s_at	9.61371	9.85305	10.186	10.2395	10.6089	8.82086	7.17486	5.86427	5.54394	9.74258	10.0387	10.1962	10.1113	10.3473	9.85517	9.86558	29.4	29.27	19.79	23.08	24.8	26.41	24.75	11.91
Q8NDM7	CFAP43		1															226480
Q8NE01	CNNM3		1	792610	623810																				220739_s_at	6.44197	6.6222	6.68314	6.25485	7.09776	7.01975	7.17774	7.70779	8.29456	6.2662	6.8192	7.08451	7.04424	7.58219	5.74591	6.58918	6.079	5.297	7.058	4.714	5.516	5.721	8.377	3.081
Q8NGD1	OR4N2		1			337890																																				0	0	0	0	0	0	0	0
Q8NH55			1																				256060
Q8NI17	IL31RA		2						323990	500850	498940							295120						693530	243541_at	2.69653	2.71951	2.91009	3.18221	2.82347	3.11623	2.84734	2.75437	3.01552	3.33272	2.72403	2.74746	2.63926	2.78164	3.21024	2.82631	0.0151	0	0	0.6422	0.01867	0.03791	0	0.009477
Q8NI35			1																				1459600		239173_at	4.45218	4.49908	4.29463	4.09353	4.13165	4.19175	4.53706	4.72834	4.66517	3.83806	4.99203	5.4697	6.13678	4.39856	3.89609	4.06079	1.411	1.293	2.5	3.386	2.093	3.362	6.082	1.024
Q8TCJ2	STT3B		2.5	4.98182e+06	1.08088e+06		352550	3631707															2199640	1503275	224700_at	9.98755	10.1276	10.1583	10.1153	10.0467	10.2344	9.26317	8.20862	7.41634	9.38413	8.42196	9.5594	9.59529	9.29661	9.46329	10.1655	20.64	22.51	28.23	32.68	26.95	25.33	22.69	10.02
Q8TCT7	SPPL2B		1	974450																					225248_at	6.14586	5.8373	6.52295	6.66173	6.48059	6.89485	6.00359	5.88002	6.13945	5.94674	6.49859	6.03618	6.0834	5.59251	6.13897	6.14862	10.95	9	9.471	8.14	9.545	7.19	10.06	7.042
Q8TCT8	SPPL2A		1	1849600	1816900					378530													874510	940480	226353_at	7.00938	7.45828	7.7051	7.99491	8.00492	6.97866	7.42146	7.75641	7.50139	9.53558	8.33024	8.05978	7.92036	9.27189	8.62247	9.50124
Q8TEM1	NUP210		2	2681816	3254120		1103200	1125700												471000			1703100	1657940	220035_at	6.19133	6.39889	6.24039	6.67594	7.01606	8.47982	7.74859	6.2333	6.05172	6.69867	7.76044	7.98678	8.10418	7.81337	8.18672	8.92396	0.6683	1.251	3.522	0.8914	1.064	0.2214	1.655	2.636
Q8WTQ1	DEFB104A		1							6633000																																0	0	0	0	0	0	0	0
Q8WUY9	DEPDC1B		1																	473670					226980_at	4.16004	5.05162	6.55869	6.51285	6.89553	6.6539	4.71421	4.02339	3.75329	2.24929	2.54358	2.74324	2.90866	2.53139	2.47831	2.05709	0.1363	0.105	0.1165	0.105	0.1274	0.0844	0.1116	0.08134
Q8WWB7	GLMP		2																				2160200	1760250
Q8WXA3	RUFY2		1																				953000		219957_at	8.27045	8.11411	6.10711	6.85008	5.53177	6.6158	7.79929	7.79024	8.9595	8.118	7.78461	8.0461	7.8768	7.83708	8.9767	8.42871	3.812	2.918	1.925	2.866	3.106	3.673	4.418	4.228
Q8WXH5	SOCS4		1		1330000																170400	294100			226178_at	8.47122	8.09819	7.23223	7.00615	7.42407	6.58262	5.88803	4.93095	4.89862	6.84738	7.15794	7.36284	7.65114	7.56222	6.67311	7.34208	3.938	4.148	2.792	4.052	4.125	4.089	3.77	2.02
Q92478	CLEC2B		1.5	874755	1342600																				209732_at	9.92423	9.50854	8.65006	8.15021	7.48321	8.67161	7.80569	11.4251	12.3731	10.1873	8.87987	9.79357	10.3194	11.2028	9.63769	8.70157	19.37	14.6	3.528	2.608	6.052	2.781	6.979	1.475
Q92485	SMPDL3B		1.5	257650	308100																				205309_at	4.53616	4.40522	4.76958	4.19624	4.61369	5.13525	4.37426	4.47341	4.92798	3.11727	2.84012	2.92305	2.81227	3.00033	3.56418	3.1447	0.09269	0.3889	0.01786	0.03781	0.04026	0.01304	0.3546	0.1382
Q92508	PIEZO1		1	2968855	2456695	613960	1155900	3161600	577930	608410	487780								483890		349410	215900	3065000	2453500	202771_at	8.18458	8.21792	8.43475	8.74532	9.09732	10.6595	8.97574	7.16193	7.07668	8.75192	7.71619	8.49744	8.28798	8.27487	8.28413	6.47502	30.41	32.4	9.448	12.66	15.44	8.001	29.91	4.453
Q92542	NCSTN		2.5	2.87528e+06	2.22035e+06	525395	1243000	5249500	455845	744172	260480		372410					353787	298660	605240	660330	597275	1914265	1729510	208759_at	6.77032	6.79371	7.07434	7.16553	7.18009	7.2825	7.50844	7.88106	8.14006	8.02276	6.85029	6.74867	6.60552	6.90028	7.79429	8.2095	24.47	22.51	23.51	19.48	21.19	18.45	23.72	9.09
Q92636	NSMAF		1															209830							203269_at	10.3097	10.1925	9.56601	9.44327	9.28791	9.08347	7.64179	9.52498	9.47692	8.93132	8.57433	8.46675	8.62006	7.94456	9.80547	9.20287	11.3	8.909	9.615	7.796	8.875	8.584	11.59	3.749
Q92637			2	41260100	37169250	4.22819e+06	3422700	2088573	4141880	2.99657e+06	9446200							3.36947e+06	3.49647e+06	1.22921e+06	2130280	1753200	38491400	31353350	214511_x_at	3.26431	3.35387	5.67802	7.01876	4.26834	5.8722	5.54325	5.51673	7.42293	9.18505	3.56805	5.4787	3.94198	3.51066	5.42723	3.592	0.3893	0.5598	0.721	0.8376	0.6325	0.3252	0.287	1.069
Q92673	SORL1		1																					266450	212560_at	11.2701	10.9628	9.55862	9.16406	6.20616	10.6869	11.8331	12.7103	12.882	10.3293	8.72372	10.6683	10.8626	11.2057	8.30182	10.4652	0.9466	1.886	1.093	2.541	2.542	4.185	14.35	7.787
Q95IE3			1	21536000	18308000																																					75.62	53.78	38.27	35.57	52.25	21.51	29.03	6.425
Q969N2	PIGT		1	1208800	1272400																				217770_at	8.00725	7.94211	8.53905	8.89662	8.44997	9.07048	8.34581	7.78761	7.77715	7.70188	6.58708	6.94036	7.09697	8.02421	8.01988	8.58455	50.35	38.24	48.8	82.7	71.39	60.02	48.75	12.25
Q96AY3	FKBP10		1					1130500																	219249_s_at	4.92932	4.8273	5.29043	4.94931	4.90418	4.33407	4.91977	4.90728	5.26535	4.82836	4.88858	4.7549	4.74946	4.96322	5.2463	4.69664	20.63	22.02	24.47	71.05	50.38	27.86	19.8	6.277
Q96BZ4	PLD4		1.5	1351350	1287200	460520		2266000																	235802_at	4.91604	4.75812	6.48259	7.86159	5.04636	7.47919	4.95804	4.96541	4.83654	5.08689	5.70379	5.07825	4.178	3.96706	6.48485	10.1306	0.07097	0.06474	0.09455	0.2464	0.2512	0.2177	0.192	1.712
Q96E93	KLRG1		1	817780	878870																				210288_at	5.55352	5.53888	6.48085	6.33739	5.77213	6.17514	6.24031	6.17787	6.18056	5.45271	5.5307	7.69567	9.35975	9.47763	5.92289	5.12454	0.6231	1.147	0.5954	0.2997	0.5384	0.2481	0.6099	0.4644
Q96G91	P2RY11		1					1901700																																		4.32	4.119	2.089	2.202	2.92	2.401	6.195	4.136
Q96GX5	MASTL		1												623290		525900								228468_at	5.3774	6.14804	5.7172	5.98209	6.20233	4.61394	3.5884	3.41448	3.06479	5.41815	5.0641	4.56992	5.03061	5.09622	4.42141	5.48238	3.776	2.898	2.478	2.684	2.694	2.84	3.357	0.9258
Q96HA4	C1orf159		1								282850												497030	991820	219337_at	5.04343	4.83501	4.90816	5.25665	5.45749	5.08789	5.35301	5.5325	5.68118	5.14477	4.83334	4.8705	5.08193	5.06861	5.13806	4.95488	3.42	2.461	2.14	2.408	2.826	2.317	4.149	2.697
Q96J42	TXNDC15		1		432850																				220495_s_at	8.42999	8.27379	8.43894	8.42438	7.79561	8.18218	7.23979	6.71779	6.7926	8.42797	7.25637	7.63934	7.69808	7.99833	7.61853	7.75814	11.38	11.77	15.06	19.34	17.78	15.65	11.99	8.519
Q96J84	KIRREL1		1																					404390	220825_s_at	4.51443	4.41388	4.52431	4.46479	4.45287	4.26451	4.60653	4.5032	4.63831	4.50356	4.63701	4.51857	4.41963	4.44974	4.41377	4.37684	14.99	13.03	8.589	19.34	16.29	18.49	8.613	0.8871
Q96L58	B3GALT6		1				2691900																		225733_at	7.48742	7.57331	7.31204	7.30982	7.4291	7.97192	7.23172	7.11543	7.29416	6.29198	6.31803	6.00544	6.20648	6.8475	6.3617	6.88593	5.858	6.118	6.116	5.112	6.327	4.202	5.661	5.583
Q96LI9	CXorf58		1			296450			164000												548280	107990																				0.01809	0.01803	0.0922	0	0.01099	0	0	0.04068
Q96NT5	SLC46A1		1							240740	302050											187920	2466100	2146700	233531_at	4.35817	4.30886	4.88628	4.98817	4.55192	4.46484	4.59696	4.77884	4.89961	4.86198	5.29603	5.04306	4.98076	4.83828	4.94219	4.63734	1.723	1.975	9.2	2.853	2.303	1.525	1.956	2.147
Q96PE1	ADGRA2		1.5						329530	207265								157480	208090				3320100	1.67964e+06
Q96RI0	F2RL3		1						190840		364380											266920	1233900	2537200	207221_at	3.53014	3.52101	3.39286	3.25418	3.39278	3.57667	3.87828	3.82814	4.10741	3.72225	3.79657	3.61175	3.60019	3.64498	3.78039	3.67496	6.54	7.056	0.5928	0.4018	0.5349	0.6205	0.8293	0.04628
Q96RW7	HMCN1		1		827370																				235944_at	2.21641	2.52546	2.20965	2.09421	2.19275	2.21827	2.29139	2.35234	2.32488	2.15137	2.15307	2.19112	2.09543	2.23441	2.42253	2.22397	1.101	1.755	0.1698	12.28	4.561	1.505	0.2768	0.04468
Q96S52	PIGS		1		1318200																				223148_at	7.52241	7.68875	7.6781	7.82286	7.82326	8.43881	8.19173	8.24901	7.97474	7.56323	6.73581	6.80515	6.88243	7.46183	7.40142	7.92583	15.14	13.11	14.18	14.22	14.57	14.25	15.16	7.242
Q96T83	SLC9A7		1	1081800	890130			744540																	214860_at	3.81159	3.68813	4.17127	4.02261	3.96327	3.56194	3.68429	3.88117	4.06917	3.69951	4.84601	3.53214	3.47219	3.53139	4.398	4.39316	0.0945	0.1584	0.3821	0.3358	0.3399	0.1621	0.2028	0.2189
Q99523	SORT1		2	3488425	2.95937e+06	477630															153950				224818_at	8.30666	8.10999	6.45657	6.9014	5.69349	9.3982	11.097	9.53032	8.72569	9.34655	5.43447	6.60212	6.02051	5.13843	7.84599	7.98103	24.45	15.71	6.751	56.54	63.52	63.58	14.58	21.86
Q99571	P2RX4		1	527970	515460			710760																	204088_at	5.783	5.6887	6.72809	6.7775	5.81304	7.26684	6.45092	5.78935	6.3393	7.36311	5.5138	6.65119	6.30978	6.2783	5.7954	4.86193	7.992	7.08	8.445	8.118	7.909	6.111	8.338	3.08
Q99572	P2RX7		3	2.61833e+06	1800400				648320	727367	785025							1116300	658790		659230	621097	4.97387e+06	4.16633e+06	207091_at	4.32041	4.25827	4.72601	4.95171	4.2586	4.94329	4.82953	4.96178	4.89133	6.79063	4.47142	5.10581	4.76939	5.38101	5.45414	4.87108	1.44	1.012	1.483	0.5313	0.986	0.4827	1.019	3.806
Q99650	OSMR		1						137170		163940												1734500	956273	205729_at	2.92374	3.09267	2.77371	2.79885	2.78959	2.81122	2.92391	2.93777	3.2352	2.76528	2.92069	2.81345	2.69251	2.69765	3.17044	2.76822	18.54	28.17	15.09	18.71	17.47	17.79	9.176	1.482
Q99677	LPAR4		1																				1142500	324480	206960_at	3.38607	3.40035	3.37505	3.398	3.35276	3.31815	3.25349	3.17188	3.42395	3.02711	3.00327	3.09259	2.96012	2.98701	3.49268	3.28225	0.1213	0.2553	0.01328	0.1736	0.1563	0.09401	0.08254	0.2603
Q99808	SLC29A1		1	27939000	10880000	7849500	26708000	70228000	10182000	7733600	7873000							4777800	4433800	2938200	5682500	7813900	11711000	12919000	201802_at	6.26868	6.51519	7.59872	7.54216	8.16867	6.84334	6.773	6.14991	6.43764	6.19421	6.02542	5.96135	5.90985	5.85893	5.99577	6.00876	62.19	45.94	56.04	58.28	50.81	44.63	29.12	2.976
Q9BTV4	TMEM43		1																				160010	172320	222418_s_at	6.47458	6.34964	8.15109	7.997	8.05095	6.67356	6.44924	7.25661	7.84565	9.11581	8.7207	9.39688	9.17989	9.49598	9.62853	9.48624	54.72	45.44	23.03	82.59	62.87	70.04	42.32	8.298
Q9BU23	LMF2		1.5	1213290	607050																				31837_at	6.87371	6.75892	7.30348	7.49677	7.41143	7.83064	8.03869	8.30449	8.42471	7.63862	7.80026	8.0089	7.85285	7.9517	8.01037	8.10451	40.15	33.48	30.9	32.97	35.03	28.27	35.04	11.79
Q9BV40	VAMP8		2												918913	398210	916855								202546_at	9.00357	9.00467	10.3947	10.7851	9.37106	13.7247	11.8201	8.36179	7.50249	9.84716	8.46637	9.18909	8.92245	9.51038	9.74887	10.499	18.34	27.52	14.7	10.64	15.27	4.673	44.21	3.562
Q9BVK6	TMED9		1	1802500	1957900																		6613700	7246800	208757_at	7.88813	8.24888	9.1556	9.26881	8.90814	8.99697	8.22415	7.77545	8.15495	8.63292	7.66915	8.10315	8.0274	8.38718	8.03267	8.46901	54.64	58.82	73.56	81.41	62.17	44.71	48.04	26.04
Q9BX51	GGTLC1		1	16680000	16540000	3564200		4037000	553340	748790	2418900							4399700	4934000	501230	1216400	1475700	32629000	32625000	211416_x_at	5.23252	5.39604	5.56478	5.72566	5.09927	5.67407	5.80998	6.25254	5.94312	5.85525	5.26579	5.21832	5.1929	4.93141	5.65097	5.22533	0	0	0	0	0	0	0	0
Q9BX74	TM2D1		1						323390																211703_s_at	6.69283	6.59596	8.03314	7.84157	7.62195	6.73017	7.08675	6.67493	5.65309	7.44647	7.08404	6.8179	7.25735	7.40734	6.70718	7.52985	4.377	4.442	5.013	7.051	5.933	5.491	4.762	3.607
Q9BXP2	SLC12A9		1	1956400	1537700																			283310	220371_s_at	6.1898	6.14276	6.35414	7.06523	6.54666	6.23918	6.98751	8.45165	8.8253	7.82036	6.93748	7.21149	6.8475	6.48924	7.93801	7.46054	7.158	7.174	7.853	7.481	8.024	6.338	11.31	5.09
Q9BY67	CADM1		4	1.52495e+07	22710700	6309584		1539900	11702340	11016206	11546900							3.21617e+06	2989655	3.55529e+06	5.69077e+06	7050875	14467450	15564525	209030_s_at	4.95624	5.12444	5.0663	5.11835	4.92917	4.72132	4.71927	4.71318	4.76452	5.25873	5.04662	5.32651	5.90372	5.8303	8.87079	5.70003
Q9BZE3	BARHL1		1																					264120	224092_at	5.15846	5.10536	5.64787	5.81569	5.5399	5.59358	5.43224	5.75786	5.66448	5.68856	5.5972	5.45802	5.50775	5.5493	5.94381	5.62531	0	0	0	0	0	0	0	0
Q9C0C4	SEMA4C		2						637520	767020	431080							247117	227330		192890	229215	2251810	1578120	46665_at	7.32909	7.3227	7.73883	7.34611	8.90518	5.78365	5.09232	5.39053	5.28294	6.37623	5.47629	7.7409	7.69237	8.69445	6.11379	7.11517	13.47	17.67	6.933	16.62	18.01	17.29	25.87	6.359
Q9C0H2	TTYH3		1	1570650	1268600	395480			514670	537030													791730	1502600	224674_at	5.93295	5.90601	6.69789	6.80798	6.54112	7.16476	6.91814	6.97958	6.61238	7.99798	6.49422	6.60096	6.05927	6.55262	6.4091	6.21705	10.87	11.83	13.89	11.26	10.46	4.932	8.58	13.28
Q9GIY3			1	51634000	42613000	2134100	760890	63682000												915380		330620																				75.62	53.78	38.27	35.57	52.25	21.51	29.03	6.425
Q9H015	SLC22A4		1	3954400	2559250	668855			278490	285920								356580	324220	276820	364060	285300		517700	205896_at	5.46703	5.40557	7.18893	8.65918	7.7503	5.98583	5.93593	6.77024	6.52985	7.94387	4.18578	4.56894	4.01938	3.81173	5.16135	3.94469	0.7814	0.9062	1.039	0.661	0.7473	0.5566	0.6197	0.9257
Q9H0C2	SLC25A31		1									322390	274660	536200											221037_s_at	2.50989	2.42868	2.50278	2.33101	2.34911	2.44303	2.5563	2.68454	2.44019	2.34042	2.24299	2.32496	2.26959	2.38412	2.8779	2.34771	0	0	0	0	0	0	0	0.03475
Q9H0X4	FAM234A		2	6636050	6122350	1422600		3770652	1425355	453480	324100							1592200	1127600	571730	950900	631690	3694704	3791632	224749_at	7.0486	7.0224	7.81324	7.81346	8.08205	7.7202	7.12411	7.14773	7.07154	6.88063	6.01721	6.31597	6.3135	6.43584	6.68565	6.4462	19.64	19.83	22.43	22.32	23.6	23.3	24.47	6.144
Q9H173	SIL1		1					385520																	218436_at	8.65261	8.07769	8.07381	8.29423	8.3056	7.57147	7.10394	6.81248	6.84444	7.7645	6.90263	6.9989	6.98102	7.07248	7.70536	7.45913	7.87	8.157	18.45	10.16	9.216	7.507	7.922	2.639
Q9H1C0	LPAR5		1		686340																				230252_at	3.62831	3.84549	4.33916	3.82458	5.1588	3.92312	3.70274	3.82922	3.90188	3.98014	7.29692	4.76929	6.09683	7.154	6.51666	3.7108	0.5593	0.7861	1.006	0.5969	0.6123	0.3103	2.003	1.053
Q9H330	TMEM245		1					191000																	223008_s_at	8.75894	9.38345	8.10581	7.92023	8.872	8.68702	8.14221	7.11333	6.7486	7.13363	7.32871	8.2144	8.27674	7.89728	7.7886	8.19731	11.25	11.65	26.27	12.82	13.68	13.45	18.41	7.228
Q9H3G5	CPVL		1	1030600	963720																				208146_s_at	6.64644	7.40287	8.53294	8.99178	8.53022	7.37982	4.69671	4.37314	4.58018	11.2636	3.363	8.09511	3.36096	3.14268	12.1694	7.82726	5.556	9.698	3.2	3.374	5.478	1.327	4.314	0.9086
Q9H3S1	SEMA4A		1	854490	818850	444195		1446500	634410	634380	430225							536560	366330		431620	319385	1063400	1797200	219259_at	6.87209	6.70235	7.45136	8.16112	6.5026	8.15381	9.19844	9.59117	9.31374	9.33256	6.59037	6.91976	6.25158	5.67741	9.93797	7.9704	1.722	2.043	0.4471	2.06	1.721	1.441	5.484	10.26
Q9H497	TOR3A		1	355220																					218459_at	6.86488	7.2733	7.87189	7.8596	7.68819	7.12012	6.08624	5.47981	5.65773	7.61479	7.17285	6.35015	6.40626	6.42585	7.98028	8.25192	6.96	7.678	7.697	6.144	6.89	5.237	7.636	3.083
Q9H6X2	ANTXR1		1						197440		150170												415430	839710	234832_at	4.5079	4.48893	4.44156	4.52973	4.42155	4.88553	5.1488	5.14075	5.14804	4.52928	4.52598	4.42873	4.29281	4.30747	4.4506	4.22142	20.88	14.56	26.48	104	92.47	70.3	19.93	8.076
Q9H7B2	RPF2		1																				533710		225866_at	9.41219	9.33202	8.54691	8.4403	9.30599	8.39248	6.5172	5.86977	5.39244	7.54389	7.6057	7.75757	7.96448	7.49659	7.64335	7.40513	5.66	6.903	4.721	4.359	5.125	4.739	4.497	2.998
Q9H7M9	VSIR		1.5	1220670	1.74415e+06																		6676200	6032000	225373_at	6.63346	6.72037	6.79575	7.40766	5.63357	8.58652	10.0547	11.2468	11.0513	9.78814	5.71823	7.83176	7.37238	7.20749	8.70511	7.53959	32.08	33.98	6.383	15.85	22.01	17.49	15.82	9.213
Q9H813	PACC1		1	5.11657e+06	5303500	2784700	2511500	19370000	1.82073e+06	1932100	3050300							1224200	1387500	839610	1450900	1810400	1.16638e+07	9728800	222752_s_at	6.80175	6.81287	9.00657	8.9538	8.43804	7.72517	5.96718	5.70736	5.67098	7.67321	7.22302	6.86975	6.94326	7.21058	8.48067	8.72594	1.765	1.588	1.596	1.511	1.619	1.041	1.261	4.802
Q9H8M5	CNNM2		1																					468380	209874_x_at	6.11715	5.93865	6.12589	5.73474	6.75938	6.15789	6.45853	6.08549	6.38983	5.48187	5.66679	5.34275	5.50322	5.70869	5.25254	5.43177	1.072	0.7775	3.706	1.965	2.208	3.344	1.339	0.9947
Q9HB89	NMUR1		1	2691300	2960500	589170																			221383_at	3.65418	3.70152	4.04339	4.16563	4.00278	3.89767	3.94483	3.86395	4.29634	4.39668	4.40071	4.20005	4.37661	6.09025	4.47597	4.41579	2.141	1.149	0.5262	0.2434	0.5078	0.3159	0.641	0.06625
Q9HC56	PCDH9		2			509170																			219737_s_at	10.8334	10.3486	7.80822	4.85543	4.87373	7.45309	6.94993	7.2571	7.38619	3.67664	9.29907	4.0472	3.77019	3.88323	3.83586	5.84098	1.042	0.7878	0.3235	0.7431	0.7848	0.4664	0.3593	9.727
Q9HC62	SENP2		1	5764600																				3650100	222523_at	7.13479	6.92608	7.27607	7.07087	7.60962	6.14444	6.4528	6.41316	6.09953	6.51116	6.25701	5.93289	6.05026	6.38738	6.00964	7.27859	6.887	6.409	5.728	5.663	6.062	6.648	7.262	6.251
Q9HD45	TM9SF3		1	10291000	11634000	1162500	46727000	61384000	1238900	1140700	926560							501970	415430	499470	951420	794890	33755000	34036000	224755_at	10.042	9.81958	8.75774	8.47337	9.18106	7.33547	6.25506	5.51586	5.74244	8.54032	8.34725	8.95274	9.10825	8.90861	9.38948	10.3307	25.51	24.16	20.52	25.66	25.34	27.99	29.8	12.32
Q9HDC9	APMAP		1			217040														587960	343070				206656_s_at	9.51323	9.82981	9.13717	9.28387	8.84543	10.3136	12.24	12.014	11.0427	8.6025	7.16715	8.18175	9.05328	11.0965	8.86662	8.37811	60.91	67.91	31.88	26.34	29.28	17.33	34.08	26.76
Q9NPH3	IL1RAP		1	900500	756090			2152900			135500													315310	205227_at	4.78159	4.88488	5.34226	6.10539	5.03038	4.96247	5.04256	6.34743	7.14668	6.43222	5.7437	5.88492	6.06511	5.97548	5.67733	5.26731	1.105	1.402	0.5598	0.9852	1.223	1.088	1.33	1.063
Q9NPP4	NLRC4		1																			56366																				0.6589	0.9304	0.8418	0.4517	0.6878	0.1999	0.412	0.2338
Q9NRB3	CHST12		1					1461100																	218927_s_at	6.72428	6.79904	8.24514	8.3108	8.07462	9.40967	8.59794	6.84561	6.72258	5.92331	5.4842	5.80693	6.80282	9.03593	6.40691	7.22455	9.685	9.991	8.401	8.377	9.373	7.315	9.076	3.985
Q9NRM0	SLC2A9		1	8353900	6205200	998860			2484900	1713000	1988600							1943000	1193500	554140	799670	1019000	15538000	14307000	219991_at	5.64009	5.57613	5.63856	6.44743	5.2998	6.24721	6.30378	6.21042	6.19542	7.03858	5.27757	5.44399	4.97273	5.13795	6.15716	6.80276	0.4192	0.4304	0.5925	0.6568	0.7548	0.8061	2.317	0.1233
Q9NUM4	TMEM106B		1																					315000	226529_at	9.037	9.13353	8.33428	7.77901	8.55186	8.57444	8.09673	7.66583	7.22221	7.4246	8.07838	8.76873	9.08445	8.21807	6.18104	6.24235	3.03	2.681	6.75	3.222	3.155	3.548	3.688	2.604
Q9NUN5	LMBRD1		1	1002600	2783900		942420	1799600																4106300	218191_s_at	8.49016	8.50253	8.67761	8.38275	8.49573	7.94914	8.2262	10.066	10.2012	9.57443	9.65972	8.94135	8.55423	8.76749	9.39278	9.97992	24.95	22.59	38.08	21.9	22.76	21.91	28.73	24.62
Q9NV58	RNF19A		1															202580							223085_at	9.37919	9.37334	7.68726	7.46792	7.40407	6.80406	7.39893	7.40499	7.31834	7.70796	8.48938	8.12247	8.35102	8.80388	7.46819	8.90855	19.27	15.02	5.971	15.65	13.81	16.36	22.44	7.305
Q9NV96	TMEM30A		2	3101300	3.90503e+06													566610					1380900	983550	222391_at	8.32159	8.46632	7.92605	7.95003	7.94012	8.34854	8.57956	7.91816	7.85373	8.7197	8.20519	8.73533	8.75116	8.79652	8.25803	8.94602	31.64	27.46	23.07	55.14	37.41	43.56	32.38	29.84
Q9NX62	BPNT2		1	2054900	1568800																		2346000	3796900	222654_at	6.29449	6.13746	6.93868	7.20115	7.26635	5.57452	4.58157	3.80665	3.91418	6.52352	4.87694	5.53831	5.54482	6.74516	5.9143	6.75647	14.26	13.11	17.51	17.84	16.18	21.86	11.98	7.39
Q9NXH8	TOR4A		1	3298300	3130600																				219620_x_at	5.57593	5.38355	6.47547	6.01293	6.5733	6.10285	6.23412	6.07939	5.61869	7.29577	6.22548	6.04627	5.36233	7.17557	6.95445	4.6361	2.528	3.152	2.008	7.084	3.056	0.587	3.06	0.5019
Q9NY35	CLDND1		1	9867900	11856000	1059600	26035000	30661000	2891100	759515	663160							1240800	1602900	402630	804380	1030080	20696850	19680200	208925_at	6.4473	6.34487	7.49523	7.24829	7.60132	6.85662	6.28572	6.34672	6.3028	6.77644	6.3845	7.83768	8.28723	7.89938	6.83936	6.69009	16.2	18.82	8.536	19.91	20.85	22.16	17.89	80.74
Q9NY97	B3GNT2		2	606240	823855																		1.71738e+06	1781350	222870_s_at	9.10288	9.04106	8.89613	8.60234	9.16032	6.99505	7.09162	7.31311	6.09094	7.11925	7.02245	6.50614	7.41633	7.52672	6.87069	7.51523	8.799	7.511	6.74	6.247	10.39	6.494	4.811	2.542
Q9NYQ6	CELSR1		1			535040																			204539_s_at	3.93231	3.83343	4.14401	4.39633	4.22368	4.0596	4.39843	4.38113	4.48797	4.36799	4.80389	4.63536	4.35212	4.49164	4.54058	4.27292	0.6616	0.5953	0.3467	0.1323	0.3114	0.1618	1.478	0.1016
Q9NZ53	PODXL2		1																					482270	219152_at	3.72421	3.79797	4.28217	4.41436	4.70663	3.82439	3.88417	3.76556	3.9636	3.80975	3.59565	3.28852	3.38593	3.55595	3.92733	3.94093	2.659	1.646	10.53	2.568	2.718	2.001	2.812	23.63
Q9NZU1	FLRT1		1						320830		325520														210414_at	4.48237	4.12969	4.33277	4.63042	4.47384	4.81544	4.91763	5.19543	4.98988	4.2967	4.20839	4.04916	3.99235	4.2017	4.40332	4.19384	0.1917	0.2363	0.3292	0.1237	0.2643	0.1318	0.509	1.809
Q9P0K7	RAI14		1																				413510		202052_s_at	4.11106	4.4211	3.21559	3.28171	2.79333	3.75711	3.90508	3.91285	3.99759	3.12126	3.52424	3.39106	3.20676	3.69925	3.04413	2.83772	5.032	4.362	3.968	15.65	9.657	9.671	8.783	2.014
Q9P244	LRFN1		1						134400															371060	232486_at	5.69999	5.6261	5.13573	5.16735	5.38353	5.52767	5.88638	6.43398	6.50034	5.03408	4.62012	4.59403	4.85043	5.27239	5.08261	5.09735	0.7368	1.084	0.3228	0.3363	0.3233	0.1368	0.5499	4.523
Q9P273	TENM3		1						356740	308680													740790		227050_at	4.11178	4.23139	4.37901	4.40403	4.31714	3.82183	3.92886	4.05833	4.1428	4.36443	4.25294	4.12289	4.18484	4.27741	4.68418	4.40272	1.259	1.152	3.019	0.1123	0.475	0.3672	0.7068	0.8996
Q9P2C4	TMEM181		1.5				1978700	1392800																	225127_at	8.42831	8.41399	7.01591	6.54043	7.37435	8.62892	8.01006	8.1703	8.01487	6.87343	6.3015	7.8148	8.28761	9.27382	6.87226	7.29164	10.23	9.861	8.068	10.74	15.13	78.19	17.13	6.445
Q9P2E5	CHPF2		1	497900																				462110	55093_at	8.15538	7.74825	7.52187	7.53729	7.29824	8.31809	8.43444	9.00675	8.86471	7.81921	6.9402	7.17201	7.03864	7.48355	7.67215	8.63248	8.502	7.89	18.12	19.38	14.68	10.25	11.35	2.95
Q9TNN7			1			2112500	29624000	137080000	734570	532530	476560										898890	361070	596180	876440	208812_x_at	12.0989	12.1352	12.2956	12.4977	11.8245	12.8119	13.5037	13.7932	13.9111	13.1779	12.8993	13.018	13.0866	13.573	12.745	12.6305	245.9	253.4	186.7	219.9	204.3	137.6	145.9	50.1
Q9UBS9	SUCO		1		6091400																				203429_s_at	8.98327	9.03282	8.07111	8.02562	8.31305	7.36837	7.2981	6.08672	6.11012	7.56353	7.59365	7.99248	7.93343	7.89622	7.19151	7.85517	4.337	6.072	6.348	3.884	4.434	4.131	9.14	3.912
Q9UBV2	SEL1L		1	1592500	1347800		1885100	1729600															3057700	2632300	202061_s_at	8.04963	7.91148	8.03697	8.04913	7.96929	8.53283	8.70671	9.26612	8.79387	8.75014	7.2362	7.5913	7.68944	8.37233	9.14574	9.09537	15.69	12.87	10.14	17.47	15.83	18.94	15.15	5.746
Q9UH99	SUN2		1	1991100	1993200	277250	2461000	4277000																804250	212144_at	8.31355	8.08635	7.95524	8.10178	7.15124	8.28185	8.65932	8.41455	8.39996	8.49818	8.41627	9.33317	9.6451	10.0613	7.64037	7.51623	64.02	45.5	15.32	122.3	95.11	127.6	74.05	20.77
Q9UHG3	PCYOX1		1	946830	657680			1424100															1288100	901200	225274_at	7.51233	7.66863	7.32828	7.16473	7.45039	7.47026	7.41787	6.19522	6.0669	6.95872	6.09089	7.08925	7.48183	7.38925	6.54713	8.38355	24.84	20.32	16.13	22.86	20.69	23.21	21.39	6.204
Q9UHW9	SLC12A6		1	4194550	4785100	180680	73829000	39415500	186130		92784												1634600	2087800	226741_at	9.34975	9.73534	9.29216	8.55932	10.1407	9.46509	10.2243	10.9194	11.1487	9.30502	9.43058	9.13176	8.87254	8.67651	9.11241	8.80204	3.225	2.861	1.928	5.371	2.521	1.882	3.462	1.443
Q9UIF8	BAZ2B		1				3458500	315230000																	203080_s_at	8.48232	8.43112	7.64596	7.47938	7.50173	7.90703	9.42307	10.1954	10.1264	8.19792	7.05745	6.8532	7.07042	7.70074	7.85025	8.35752	2.999	3.191	3.726	2.619	3.012	2.578	4.205	2.313
Q9UIG8	SLCO3A1		1	1601700																					219229_at	7.76815	7.18509	6.65994	6.72884	4.79181	4.74329	5.49451	7.39954	7.40785	9.05987	4.38976	7.81578	7.21651	8.05044	8.67162	4.68606	5.9	5.738	2.767	5.589	5.548	3.522	3.118	3.42
Q9UIQ6	LNPEP		2	1.98648e+06	1824575	314812		789315	579280	280720								498150	604470	343870	255010	209087	3.33965e+06	2347454	231866_at	7.18339	7.61226	7.1765	6.86245	6.82751	9.16548	9.31324	7.85598	8.08365	7.95817	8.52791	8.67445	9.09596	9.64149	7.33555	8.3706	3.55	2.696	1.524	3.097	2.715	4.088	3.835	0.9114
Q9UIW2	PLXNA1		1	541920		278130		1000400	832620	816200	988430								276710		377640	406370	2999300	2539500	221537_at	5.89037	5.91486	5.93774	6.17799	5.99221	5.94958	6.01692	6.25241	6.50903	6.44092	6.66052	6.58644	6.40254	6.40355	6.82174	6.379	7.233	8.161	4.979	17.55	10.67	6.777	7.77	6.313
Q9UJQ1	LAMP5		1						137870											292240					219463_at	4.45906	4.39129	5.29905	6.07671	5.11809	5.3785	4.87739	4.9098	4.74612	5.45152	5.19211	6.22302	4.84392	5.05861	5.83922	12.2843	0.0792	0.194	1.09	0.1525	0.1715	0.09477	0.06028	23.75
Q9UK17	KCND3		1											303520											211301_at	4.42863	4.35979	4.5889	4.47968	4.48768	4.0376	4.32118	4.4996	4.69992	4.56067	4.57969	4.26317	4.34411	4.55183	4.49482	4.38666	1.687	2.119	0.7522	2.595	1.518	4.149	7.087	6.655
Q9UKJ1	PILRA		1	4795900	3145200	1244100			1492300	1790300	571040							451870		288930	744870	529890			222218_s_at	4.30421	4.01472	4.89512	5.62082	4.85395	5.52134	6.75987	9.63272	9.92929	10.1184	4.73578	7.25991	4.53434	4.81222	8.17889	4.48611	5.193	6.675	3.858	4.007	4.944	3.594	5.756	2.333
Q9UL25	RAB21		1												362970		332830								203885_at	8.76203	8.47265	8.34334	8.29148	8.30801	6.98629	7.54306	7.46271	7.23033	8.53213	7.72069	7.63463	7.755	8.03688	7.67422	8.58455	11.65	11.98	10	17.16	14.11	20.13	10.66	7.862
Q9ULB4	CDH9		2	1362615	1205325																				207729_at	4.60766	4.5115	3.38338	2.83704	2.74268	4.29117	4.49266	4.73023	4.62256	2.30929	2.28207	2.3647	2.22347	2.25937	2.40084	2.26505	0	0	0	0	0	0	0	1.32
Q9ULF5	SLC39A10		1	895390	935270																		800533	717180	225295_at	8.20037	8.13485	7.92959	7.56632	7.67176	7.4815	5.46273	5.06316	5.18024	6.52607	7.9836	7.4227	7.51107	7.57216	8.16334	8.83037	3.197	3.062	5.305	1.964	2.853	2.235	2.507	5.855
Q9UP52	TFR2		1				4793800	6204400																	207883_s_at	4.96177	5.00162	5.97282	5.80809	7.74239	5.67044	4.99661	5.06779	5.11369	5.22899	5.18501	5.02518	5.21284	5.26112	5.23096	5.40384	0.1846	0.178	0.5805	0.1179	0.2114	0.06273	0.2756	2.069
Q9UPQ0	LIMCH1		1			657570					1845700													9588800	212327_at	8.09306	7.35544	5.34596	3.41596	3.41081	4.67557	4.66163	4.82745	4.9159	3.52884	3.97676	4.07665	3.74633	3.38901	4.64971	3.02153	5.503	6.264	9.27	19.95	11.41	17.32	9.131	13.07
Q9UPX8	SHANK2		1				8320500																		213308_at	4.28831	4.21016	3.81383	3.76452	3.77452	3.73305	3.75203	3.84125	4.03321	3.93169	4.80621	4.5322	4.37247	4.37693	3.8648	3.70401	0.08501	0.1537	0.1608	0.02509	0.01152	0.006237	1.132	2.818
Q9Y256	RCE1		1												2814400										205333_s_at	5.4345	5.29746	6.42842	6.52009	6.45213	5.49095	5.47805	5.25527	5.59636	5.90799	5.7604	5.37838	5.59002	5.55204	5.44625	5.9182	9.217	9.834	7.761	7.145	8.139	6.722	8.701	4.615
Q9Y271	CYSLTR1		1	1650300	1558900	2525300		667620	4411500	3428900	2854100							1380800	2188500	613300	2429300	2975400	9426000		231747_at	6.92661	6.77759	7.28869	7.10638	4.46308	8.48386	8.29091	9.1436	9.66138	8.16197	8.82202	7.48872	4.02935	7.2213	6.70876	8.92607	0.8399	0.8045	0.1777	0.3489	0.5661	0.1835	0.2748	0.1049
Q9Y4D7	PLXND1		1	2439815	1353480	162970	1395600	1214400	213690	282310	360080													607520	38671_at	8.36837	8.5414	8.17078	8.51871	8.26449	8.97052	6.88873	6.90365	6.73483	8.90814	5.2272	6.67026	6.5788	8.13089	7.63593	6.90385	38.14	36.62	13.73	18.73	31.46	19.84	14.6	6.495
Q9Y4L1	HYOU1		1	4007400	3846450	933870	49404000	41774000	483400	703470	813370							301670	295930		595050	216290	5498925	6826400	200825_s_at	6.72287	6.73948	8.22987	8.64492	8.39328	9.53059	7.70274	7.12035	7.04533	7.64922	6.74481	7.40309	7.66289	8.57316	7.74376	10.0174	11.05	14.26	15.51	22.84	17.72	15.48	13.9	10.68
Q9Y5Y6	ST14		2	1740000	1518100																				202005_at	5.45395	5.3573	5.76658	6.8917	5.67987	5.8528	5.91589	6.14936	5.84611	7.61784	7.36556	6.26528	5.73918	5.61778	8.38127	9.80675	1.795	1.945	2.692	1.048	1.45	0.3208	14.59	0.1622
Q9Y639	NPTN		2	4.57376e+06	5.41923e+06	805620	5548567	9320500	924235	866830	918390							255830	349440		354080	381900	4897670	6.08458e+06	202228_s_at	9.48263	9.74409	8.90993	9.18648	8.68854	10.0021	10.8382	10.9121	10.5256	10.3794	8.74128	9.2904	9.25155	9.42243	9.20541	9.33058	22.53	23.04	26.42	68.95	57.99	65.91	42.65	31.17
Q9Y666	SLC12A7		1	633980																					218066_at	9.00664	8.8963	8.07606	8.31846	8.41503	7.46551	7.19035	6.94848	6.98015	8.95492	7.63911	8.5904	8.42091	7.89561	9.42167	8.36852	11.84	14.66	9.721	6.475	9.173	4.67	13.69	4.682
Q9Y6C2	EMILIN1		1	488830	311830																				204163_at	4.30973	4.3555	4.90585	4.92913	4.45382	4.64082	4.40511	4.26788	4.53536	4.01397	3.57171	3.61407	3.62479	3.40273	3.63917	4.7547	23.15	24.67	26.1	104	94.36	55.03	69.35	2.508
Q9Y6H6	KCNE3		1	920100	1357590	212310			359180	298290	217050							422640	199990			253960	2173400	1526700	227647_at	5.63072	5.66286	8.00388	8.3552	5.95451	8.48997	9.54505	10.631	10.0245	10.7064	4.30695	7.45452	4.61578	4.2201	8.44067	4.1861	1.308	2.119	0.6918	0.5427	1.035	0.2439	1.786	0.3947
Q9Y6M7	SLC4A7		1						145270							93432		321360	234680				1349800	1058200	209884_s_at	5.93406	6.16646	5.909	6.10816	5.63446	6.10415	5.42697	5.58596	5.47144	5.82358	7.17473	7.41201	7.43216	6.70265	7.0396	7.62367	5.623	4.322	1.917	6.593	7.991	8.429	7.89	1
[truncated: 45 more columns]
