# Supplementary material for: Integrated multiomic approach for identification of novel immunotherapeutic targets in AML
Source: Biomark Res. 2022 Jun 10;10:43. doi: 10.1186/s40364-022-00390-4 (PMC9185890; doi:10.1186/s40364-022-00390-4)
Supplement: Supplementary file 4 — Additional file 4: Table S4. Antibody panel for flow cytometric validation. [file 40364_2022_390_MOESM4_ESM.xlsx]

## Sheet: Sheet1
Supplementary Table S4.
Tube	FITC	PE	ECD	PC7	Alexa Fluor 750	KromeOrange	Brilliant Violet 421
Isotype	IgG1	IgG1	IgG1	IgG1	IgG1	CD45	IgG1
1	CD38		CD34	CD33		CD45	ITGA4 (CD49d)
2	CD38	PTPRJ (CD148)	CD34	CD33		CD45
3		ITB7	CD34	CD33	CD38	CD45
